# Supplementary material for: Contrasting interferon-mediated antiviral responses in human lung adenocarcinoma cells
Source: J Virol. 2025 May 28;99(6):e00469-25. doi: 10.1128/jvi.00469-25 (PMC12172473; doi:10.1128/jvi.00469-25)
Supplement: Table S1 — RNAseq analysis of H322 and H820 cells shown in Fig. 4A. [file jvi.00469-25-s0002.xlsx]

## Sheet: Tab 1
	GENE	baseMean	log2FoldChange	lfcSE	stat	pvalue	padj
ENSG00000076706	MCAM	1301.54	9.78298	0.627477	15.591	8.38494608517764e-55	8.72202091780178e-51
ENSG00000132688	NES	122.856	5.38415	0.684439	7.86653	3.64624030664306e-15	3.34169089600891e-13
ENSG00000129538	RNASE1	167.421	10.4279	1.54009	6.771	1.27899615795269e-11	6.41162314940911e-10
ENSG00000178726	THBD	112.647	6.91872	1.08902	6.35314	2.10957460157818e-10	8.40758429333954e-09
ENSG00000224383	PRR29	36.5263	6.10667	1.12632	5.42176	5.90137150122998e-08	1.41117393921366e-06
ENSG00000157554	ERG	30.42	9.33907	1.72967	5.39934	6.68863811469161e-08	1.57054658395084e-06
ENSG00000158352	SHROOM4	69.4881	5.2982	1.02437	5.17213	2.31438051624139e-07	4.76716557028573e-06
ENSG00000155918	RAET1L	97.6453	-5.04139	0.991323	-5.08552	3.66629794747766e-07	7.21822449725779e-06
ENSG00000133110	POSTN	226.748	-24.2412	4.78486	-5.06622	4.05783506111494e-07	7.90441953290592e-06
ENSG00000262202	RP11-160E2.6	50.6245	-7.14233	1.42975	-4.99552	5.86788597702552e-07	1.09288719665209e-05
ENSG00000277947	SNORD3D	50.0875	-7.12703	1.42927	-4.98648	6.1489380308031e-07	1.13911404089784e-05
ENSG00000281000	SNORD3D	50.0875	-7.12703	1.42927	-4.98648	6.1489380308031e-07	1.13911404089784e-05
ENSG00000264940	SNORD3C	48.9	-7.09201	1.43052	-4.95763	7.13589904521766e-07	1.30452762510288e-05
ENSG00000101000	PROCR	50.7634	4.51624	0.927099	4.87137	1.10829553609832e-06	1.92301754236776e-05
ENSG00000121966	CXCR4	23.8689	8.92954	1.8567	4.80935	1.51419246084202e-06	2.53225562342101e-05
ENSG00000113600	C9	37.2411	4.50033	1.02192	4.40379	1.06376958636817e-05	0.000142594
ENSG00000132274	TRIM22	139.815	2.52601	0.573699	4.40303	1.06750054832139e-05	0.000143002
ENSG00000197110	IFNL3	65.4207	-3.8641	0.89075	-4.33803	1.43762845981478e-05	0.000185767
ENSG00000108622	ICAM2	23.0935	5.8096	1.33989	4.33587	1.45185337163149e-05	0.000187121
ENSG00000105851	PIK3CG	20.5933	8.69923	2.02736	4.29092	1.77932172614184e-05	0.000225027
ENSG00000259001	RPPH1	882.267	-4.34943	1.02436	-4.24601	2.1761292417073e-05	0.000267724
ENSG00000275216	RP11-54H7.4	103.785	-3.73779	0.886454	-4.21657	2.48047815686833e-05	0.000299326
ENSG00000128052	KDR	13.896	8.33526	1.98118	4.20722	2.58536691519675e-05	0.000310184
ENSG00000050165	DKK3	146.487	4.454	1.06855	4.16826	3.06927894502602e-05	0.000361365
ENSG00000278367	RP11-42O4.2	29.4248	5.11431	1.24291	4.11477	3.87559212081233e-05	0.000442524
ENSG00000276232	SCARNA10	50.6554	-7.075	1.72119	-4.11053	3.94744793400094e-05	0.000450234
ENSG00000259020	RP11-529H20.3	83.5498	5.90601	1.44065	4.09955	4.13962963956928e-05	0.000468557
ENSG00000198830	HMGN2	4672.6	-1.7771	0.435577	-4.07989	4.5057846790964e-05	0.00050397
ENSG00000272273	XXbac-BPG252P9.10	133.123	-2.40488	0.599618	-4.01068	6.0543754449009e-05	0.000650931
ENSG00000256663	RP11-424C20.2	88.0806	-3.053	0.761521	-4.00908	6.09568904654163e-05	0.000655035
ENSG00000196367	TRRAP	2682.08	-1.58736	0.399588	-3.9725	7.1123429126647e-05	0.000752238
ENSG00000131737	KRT34	38.6239	-6.6902	1.68626	-3.96748	7.26373550531816e-05	0.000765914
ENSG00000203760	CENPW	229.646	-2.1104	0.534606	-3.94759	7.89410974615185e-05	0.000821556
ENSG00000274266	SNORA73A	57.1367	-6.29845	1.60148	-3.93291	8.3925031120623e-05	0.000865201
ENSG00000262074	SNORD3B-2	42.797	-6.82125	1.76816	-3.85783	0.000114397	0.0011306
ENSG00000272558	U91328.21	100.882	2.67339	0.693985	3.85223	0.000117049	0.00115462
ENSG00000245482	RP11-847H18.2	122.914	-2.34233	0.608452	-3.84966	0.000118283	0.00116536
ENSG00000250548	RP11-47I22.2	28.2606	7.74859	2.0131	3.84908	0.000118562	0.00116732
ENSG00000140534	TICRR	311.918	-2.06486	0.539506	-3.82731	0.000129552	0.00126536
ENSG00000102524	TNFSF13B	29.592	3.98531	1.04551	3.81182	0.000137947	0.00132986
ENSG00000068976	PYGM	53.272	-4.0154	1.05773	-3.79623	0.000146913	0.00140009
ENSG00000266780	MIR4444-2	291.423	-2.58746	0.686828	-3.76727	0.000165043	0.00154675
ENSG00000198727	MT-CYB	28800.3	1.50325	0.400727	3.75129	0.000175925	0.0016383
ENSG00000197614	MFAP5	22.2512	-6.84827	1.83324	-3.73562	0.000187255	0.00172714
ENSG00000214975	PPIAP29	254.12	-2.41777	0.64767	-3.73302	0.000189197	0.00174085
ENSG00000255624	RP11-564D11.3	84.7384	-2.51603	0.675061	-3.72712	0.000193684	0.00177607
ENSG00000165072	MAMDC2	14.4786	5.30167	1.42795	3.71278	0.000204994	0.00186966
ENSG00000085563	ABCB1	9.91856	7.80588	2.10316	3.7115	0.000206035	0.00187668
ENSG00000213300	HNRNPA3P6	612.201	-1.81764	0.490742	-3.70387	0.000212335	0.00192648
ENSG00000101003	GINS1	252.445	-2.25061	0.607686	-3.70357	0.000212586	0.00192791
ENSG00000121067	SPOP	1044.17	1.58417	0.428502	3.697	0.000218162	0.00197075
ENSG00000181061	HIGD1A	1833.39	-1.53975	0.416591	-3.69606	0.000218968	0.00197609
ENSG00000153790	C7orf31	137.968	2.23316	0.610794	3.65615	0.000256031	0.00225985
ENSG00000160932	LY6E	5355.28	1.66031	0.45556	3.64456	0.000267853	0.00234924
ENSG00000156869	FRRS1	111.448	-2.22886	0.615537	-3.621	0.000293469	0.00254282
ENSG00000119403	PHF19	412.431	-1.82236	0.503492	-3.61944	0.000295247	0.00255398
ENSG00000269900	RMRP	1920.39	-8.92936	2.46699	-3.61954	0.00029513	0.00255398
ENSG00000277027	RMRP	1920.39	-8.92936	2.46699	-3.61954	0.00029513	0.00255398
ENSG00000125534	PPDPF	786.125	-1.7287	0.478127	-3.61556	0.000299699	0.00258926
ENSG00000218336	TENM3	1037.8	-2.01951	0.558904	-3.61335	0.000302271	0.00260932
ENSG00000177084	POLE	887.67	-1.7121	0.474159	-3.61081	0.000305241	0.00263386
ENSG00000100097	LGALS1	1230.47	-1.92313	0.533783	-3.60283	0.000314772	0.00271048
ENSG00000132326	PER2	111.771	-2.33862	0.649251	-3.60203	0.000315743	0.00271547
ENSG00000082068	WDR70	976.062	1.54523	0.429279	3.59959	0.000318713	0.00273762
ENSG00000259426	RP11-253M7.1	361.056	-2.70584	0.757917	-3.57011	0.000356838	0.00300796
ENSG00000048740	CELF2	441.484	-1.72246	0.482748	-3.56802	0.000359688	0.00302708
ENSG00000125347	IRF1	709.439	1.66305	0.468343	3.55093	0.000383866	0.0031995
ENSG00000127445	PIN1	271.246	-1.84197	0.522247	-3.527	0.00042029	0.00346286
ENSG00000137628	DDX60	1677.9	1.55338	0.442265	3.51232	0.000444211	0.00363724
ENSG00000117174	ZNHIT6	1706.98	1.51399	0.43185	3.50583	0.000455192	0.00370204
ENSG00000111799	COL12A1	325.231	-3.54367	1.01645	-3.48632	0.000489718	0.00392908
ENSG00000256050	RP11-982M15.6	9.08713	7.55089	2.16686	3.48472	0.000492661	0.00394812
ENSG00000170779	CDCA4	362.088	-1.66637	0.479013	-3.47876	0.000503741	0.00401835
ENSG00000267059	AC005943.2	990.979	-1.59685	0.459172	-3.47766	0.000505807	0.00403173
ENSG00000070190	DAPP1	300.972	1.93577	0.558795	3.46418	0.000531849	0.00421027
ENSG00000100665	SERPINA4	8.97015	7.52764	2.1769	3.45797	0.000544258	0.0042938
ENSG00000178999	AURKB	511.967	-2.36289	0.685396	-3.44748	0.000565832	0.00442707
ENSG00000235288	RP11-70C1.3	1402.4	-1.4175	0.412473	-3.4366	0.000589068	0.00458301
ENSG00000173141	MRPL57	284.847	-1.82351	0.533901	-3.41545	0.000636761	0.00488465
ENSG00000280571	RP4-613B23.5	1057.42	-1.51586	0.446031	-3.39856	0.000677423	0.00513972
ENSG00000239002	SCARNA10	52.8828	-5.75641	1.69558	-3.39495	0.000686413	0.00519337
ENSG00000101187	SLCO4A1	198.735	-1.92744	0.568141	-3.39254	0.000692478	0.00523105
ENSG00000259080	RP11-158I13.2	635.422	-1.53904	0.455842	-3.37625	0.000734813	0.00548906
ENSG00000168411	RFWD3	1017.37	-1.56399	0.4642	-3.36921	0.000753845	0.00560816
ENSG00000123975	CKS2	1042.49	-1.53389	0.455615	-3.36663	0.000760916	0.00565158
ENSG00000130699	TAF4	504.186	-1.52323	0.452521	-3.3661	0.000762396	0.00566056
ENSG00000084774	CAD	2072.14	-1.42427	0.423903	-3.35989	0.00077974	0.0057708
ENSG00000249119	MTND6P4	22.1725	4.45142	1.32542	3.3585	0.000783673	0.00579372
ENSG00000198157	HMGN5	137.991	3.33419	0.99377	3.35509	0.000793385	0.00585512
ENSG00000143158	MPC2	440.902	-1.64957	0.491975	-3.35296	0.000799516	0.00588992
ENSG00000260174	CTD-2022H16.3	41.9896	3.77086	1.12587	3.34927	0.000810251	0.00595845
ENSG00000111669	TPI1	9040.91	-1.3297	0.397041	-3.34903	0.000810951	0.00596149
ENSG00000166961	MS4A15	10.7625	8.01346	2.40063	3.33807	0.00084363	0.00615388
ENSG00000177294	FBXO39	9.54253	7.54903	2.26394	3.33447	0.000854633	0.00621236
ENSG00000228812	LAMA5-AS1	61.4827	-2.64272	0.793066	-3.33228	0.000861382	0.00625268
ENSG00000159692	CTBP1	1246.39	-1.4551	0.436769	-3.33151	0.000863752	0.0062677
ENSG00000023902	PLEKHO1	41.9727	2.7313	0.820439	3.32907	0.000871361	0.0063119
ENSG00000067066	SP100	1175.99	1.44581	0.43529	3.3215	0.000895356	0.00645873
ENSG00000164045	CDC25A	369.902	-1.76969	0.533153	-3.31928	0.000902494	0.00650121
ENSG00000119917	IFIT3	2335.12	1.51364	0.456896	3.31287	0.000923449	0.00663149
ENSG00000177374	HIC1	214.888	1.62649	0.491795	3.30725	0.000942157	0.00674488
ENSG00000134321	RSAD2	168.441	2.80536	0.848361	3.3068	0.000943685	0.00674982
ENSG00000240065	PSMB9	172.879	1.8285	0.553094	3.30594	0.000946579	0.00676258
ENSG00000228981	RP11-364L4.1	56.8304	4.76358	1.44381	3.29931	0.00096923	0.00688657
ENSG00000204592	HLA-E	1144.57	1.3779	0.418631	3.29144	0.000996756	0.00704605
ENSG00000228253	MT-ATP8	47540.8	2.0257	0.615641	3.29039	0.0010005	0.00706048
ENSG00000101057	MYBL2	1674.38	-2.20723	0.671905	-3.28503	0.0010197	0.00718868
ENSG00000160213	CSTB	1968.96	-1.74863	0.535303	-3.26662	0.00108839	0.00760084
ENSG00000231663	RP5-827C21.4	218.44	-1.83198	0.56145	-3.26294	0.00110262	0.00767959
ENSG00000105202	FBL	4107.02	1.30251	0.399462	3.26067	0.00111148	0.00772064
ENSG00000141098	GFOD2	195.296	-1.74084	0.535319	-3.25197	0.00114607	0.0079186
ENSG00000183709	IFNL2	65.5219	-2.97613	0.917775	-3.24277	0.00118375	0.00812762
ENSG00000252835	SCARNA21	21.699	-5.83055	1.80099	-3.23742	0.00120615	0.0082515
ENSG00000152082	MZT2B	159.281	-1.9273	0.595461	-3.23665	0.00120943	0.00826845
ENSG00000248881	CTC-366B18.2	54.7324	2.82045	0.875081	3.22307	0.00126823	0.00862514
ENSG00000272909	CTD-2555O16.4	440.486	-1.6796	0.523146	-3.21057	0.00132472	0.00891601
ENSG00000236364	RP11-525G13.2	192.331	-1.95709	0.610509	-3.20567	0.0013475	0.00904304
ENSG00000278259	MYO19	1022.06	-1.58726	0.496345	-3.1979	0.00138433	0.00925733
ENSG00000109929	SC5D	4608.23	1.40046	0.438446	3.19414	0.00140249	0.00936672
ENSG00000130816	DNMT1	2438.3	-1.47215	0.461877	-3.18731	0.00143603	0.00953565
ENSG00000149591	TAGLN	183.807	-3.8055	1.19511	-3.18421	0.00145148	0.00960451
ENSG00000141076	UTP4	1024.05	-1.59954	0.503106	-3.17933	0.00147614	0.009746
ENSG00000104879	CKM	15.3506	6.81566	2.14413	3.17876	0.00147908	0.00975918
ENSG00000075702	WDR62	308.364	-2.08841	0.657418	-3.17669	0.00148967	0.00982239
ENSG00000261796	ISY1-RAB43	971.819	1.45492	0.458325	3.17444	0.00150127	0.00987698
ENSG00000273623	TP53TG1_1	31.3833	2.88957	0.910284	3.17436	0.00150168	0.00987698
ENSG00000064666	CNN2	2647.85	-1.41121	0.445172	-3.17004	0.00152418	0.0100028
ENSG00000198729	PPP1R14C	387.831	1.45713	0.460317	3.1655	0.00154819	0.0101253
ENSG00000187051	RPS19BP1	360.04	-1.48896	0.47052	-3.16449	0.00155353	0.0101538
ENSG00000231007	CDC20P1	84.2361	-2.30828	0.729535	-3.16405	0.00155591	0.010163
ENSG00000269711	CTD-3214H19.16	66.1357	-2.30378	0.728654	-3.16169	0.00156858	0.0102169
ENSG00000175606	TMEM70	414.954	1.52378	0.482091	3.16077	0.00157352	0.0102362
ENSG00000181029	TRAPPC5	68.7912	-2.27843	0.723085	-3.15099	0.00162717	0.0105313
ENSG00000262533	RP11-667K14.4	533.282	1.37916	0.437909	3.14942	0.00163593	0.0105728
ENSG00000125844	RRBP1	1580.87	1.29755	0.415307	3.12433	0.00178213	0.0113485
ENSG00000242125	SNHG3	237.382	-1.61829	0.518196	-3.12293	0.0017906	0.0113885
ENSG00000149639	SOGA1	613.702	-1.68648	0.541624	-3.11375	0.00184728	0.0116599
ENSG00000172057	ORMDL3	1055.94	1.71698	0.552037	3.11026	0.00186921	0.0117768
ENSG00000155189	AGPAT5	537.738	-1.43021	0.460395	-3.10648	0.00189328	0.0119032
ENSG00000163563	MNDA	10.9636	6.28805	2.02478	3.10555	0.00189924	0.0119299
ENSG00000257444	SETP7	96.7794	-1.9831	0.639955	-3.09881	0.00194297	0.0121241
ENSG00000151470	C4orf33	179.283	1.65526	0.535537	3.09084	0.00199591	0.0124134
ENSG00000115009	CCL20	10.8756	-5.80604	1.87862	-3.09058	0.00199766	0.0124206
ENSG00000099817	POLR2E	1352.03	-1.3192	0.426933	-3.08995	0.00200187	0.0124431
ENSG00000133812	SBF2	376.745	-1.52201	0.493358	-3.08501	0.00203545	0.0126028
ENSG00000272333	KMT2B	495.011	-1.51086	0.489762	-3.0849	0.00203623	0.0126039
ENSG00000164692	COL1A2	994.85	-11.506	3.73526	-3.08038	0.00206739	0.0127551
ENSG00000198899	MT-ATP6	78659	1.63938	0.534852	3.0651	0.00217596	0.0133026
ENSG00000279483	AC090498.1	467.009	2.86481	0.9355	3.06233	0.00219618	0.0133986
ENSG00000078081	LAMP3	147.184	1.71934	0.562178	3.05835	0.00222562	0.0135465
ENSG00000264408	MIR4470	10.5829	7.72597	2.52652	3.05794	0.00222861	0.013555
ENSG00000100714	MTHFD1	2992.63	-1.39181	0.455249	-3.05724	0.00223385	0.0135648
ENSG00000198744	MTCO3P12	105.318	2.0241	0.662882	3.05349	0.00226198	0.0137076
ENSG00000169914	OTUD3	211.889	-1.62027	0.530875	-3.05208	0.00227261	0.01376
ENSG00000025770	NCAPH2	400.42	-1.49398	0.490657	-3.04485	0.00232798	0.014038
ENSG00000088305	DNMT3B	176.301	-1.60245	0.529085	-3.02871	0.00245596	0.0146413
ENSG00000206549	PRSS50	16.3	3.55373	1.17433	3.02619	0.00247654	0.0147501
ENSG00000166025	AMOTL1	2035.23	-1.49907	0.496036	-3.0221	0.00251023	0.0149081
ENSG00000262664	OVCA2	643.695	1.33318	0.441334	3.02079	0.00252114	0.0149643
ENSG00000171262	FAM98B	1048.81	-1.27195	0.421088	-3.02063	0.00252246	0.0149678
ENSG00000198865	CCDC152	138.76	2.64262	0.87573	3.01762	0.00254767	0.0151001
ENSG00000170345	FOS	129.239	2.58451	0.857816	3.0129	0.00258767	0.0152981
ENSG00000182752	PAPPA	25.8722	-6.04623	2.01072	-3.00701	0.00263835	0.0155535
ENSG00000121621	KIF18A	377.011	-1.95651	0.650977	-3.00551	0.00265138	0.0156192
ENSG00000144306	SCRN3	417.458	1.45862	0.486029	3.00109	0.00269016	0.0157998
ENSG00000164687	FABP5	214.524	-1.77667	0.592867	-2.99675	0.00272874	0.0160092
ENSG00000154447	SH3RF1	1252.26	1.59054	0.531628	2.99183	0.00277314	0.0162194
ENSG00000196876	SCN8A	68.0253	-2.17997	0.729744	-2.98731	0.00281447	0.0164058
ENSG00000033627	ATP6V0A1	936.093	1.23748	0.414351	2.98654	0.00282151	0.016433
ENSG00000133398	MED10	428.362	1.37954	0.462311	2.98401	0.00284497	0.0165326
ENSG00000135094	SDS	13.2478	4.22261	1.41614	2.98178	0.00286575	0.0166255
ENSG00000087191	PSMC5	2510.75	-1.28225	0.430562	-2.97808	0.00290059	0.0167902
ENSG00000258441	LINC00641	124.561	-1.93891	0.651932	-2.9741	0.00293847	0.0169764
ENSG00000140577	CRTC3	304.653	-1.42185	0.479065	-2.96798	0.00299767	0.0172466
ENSG00000124942	AHNAK	2689.33	-1.20005	0.404383	-2.9676	0.00300136	0.017263
ENSG00000164611	PTTG1	992.692	-2.0046	0.676109	-2.96491	0.00302767	0.0173951
ENSG00000266921	RP11-15A1.7	104.826	1.71015	0.57717	2.963	0.00304659	0.0174942
ENSG00000139926	FRMD6	491.452	-1.6055	0.542235	-2.96089	0.00306756	0.0175757
ENSG00000176182	MYPOP	128.082	1.77415	0.599218	2.96078	0.00306859	0.0175768
ENSG00000244675	AC108676.1	7.21539	7.13563	2.41111	2.95948	0.00308156	0.0176365
ENSG00000213190	MLLT11	298.593	-1.71795	0.582945	-2.94703	0.00320844	0.0182522
ENSG00000069849	ATP1B3	1437.86	-1.20542	0.409841	-2.94119	0.00326957	0.0185492
ENSG00000275688	CCL15-CCL14	8.64073	6.24252	2.12313	2.94024	0.00327962	0.018586
ENSG00000152147	GEMIN6	308.319	-1.39005	0.472811	-2.93998	0.00328237	0.0185965
ENSG00000260304	RP11-388M20.6	1884.23	-1.37933	0.469527	-2.93771	0.00330649	0.0187077
ENSG00000107984	DKK1	208.213	-1.49186	0.509375	-2.92881	0.0034026	0.0191681
ENSG00000130713	EXOSC2	632.421	-1.36992	0.468876	-2.92172	0.00348106	0.019536
ENSG00000156172	C8orf37	113.31	-1.76865	0.605667	-2.92017	0.00349844	0.0196177
ENSG00000277053	GTF2IP1	101.211	1.67536	0.574096	2.91826	0.00351993	0.0196948
ENSG00000123485	HJURP	647.869	-1.94135	0.665343	-2.91781	0.00352495	0.0197079
ENSG00000163285	GABRG1	7.09841	7.10726	2.43757	2.91572	0.00354868	0.0198193
ENSG00000182919	C11orf54	523.066	1.31991	0.452702	2.91562	0.00354981	0.0198202
ENSG00000261371	PECAM1	6.17507	6.99708	2.40287	2.91197	0.00359154	0.0200103
ENSG00000104967	NOVA2	13.6954	3.78098	1.29897	2.91075	0.00360568	0.0200783
ENSG00000169100	SLC25A6	3994.64	1.17393	0.403361	2.91036	0.00361013	0.0200923
ENSG00000151292	CSNK1G3	816.38	1.33729	0.460204	2.90587	0.00366231	0.0203519
ENSG00000090316	MAEA	1079.74	-1.19545	0.412589	-2.89744	0.00376227	0.020811
ENSG00000196428	TSC22D2	556.811	1.29965	0.449513	2.89125	0.00383714	0.0211408
ENSG00000131507	NDFIP1	2757.02	1.19303	0.412661	2.89106	0.00383941	0.0211478
ENSG00000167969	ECI1	226.019	-1.71106	0.59206	-2.89001	0.00385234	0.0212021
ENSG00000114315	HES1	208.122	-1.72015	0.597026	-2.88119	0.00396175	0.0216654
ENSG00000261054	RP11-6O2.4	234.607	-1.66717	0.578685	-2.88096	0.00396469	0.0216714
ENSG00000100401	RANGAP1	2009.26	-1.26255	0.438473	-2.87942	0.0039841	0.0217489
ENSG00000091542	ALKBH5	2417.39	1.25254	0.435207	2.87803	0.0040017	0.0218107
ENSG00000211450	C11orf31	254.325	-1.60108	0.556348	-2.87784	0.00400412	0.0218181
ENSG00000145050	MANF	811.716	-1.32881	0.46181	-2.8774	0.00400961	0.0218366
ENSG00000185838	GNB1L	110.187	-1.74752	0.608541	-2.87166	0.00408318	0.0221792
ENSG00000204970	PCDHA1	586.215	1.72091	0.599339	2.87135	0.0040872	0.0221953
ENSG00000141622	RNF165	9.32901	-5.56817	1.94021	-2.86989	0.0041062	0.022281
ENSG00000168310	IRF2	706.763	1.20841	0.421109	2.8696	0.00410995	0.0222839
ENSG00000126261	UBA2	2643.99	-1.27925	0.445935	-2.8687	0.00412166	0.0223347
ENSG00000176871	WSB2	1297.69	-1.23664	0.431091	-2.86863	0.00412254	0.0223347
ENSG00000100836	PABPN1	2184.44	-1.21662	0.424744	-2.86436	0.00417856	0.0226054
ENSG00000143493	INTS7	908.32	-1.26066	0.440408	-2.86247	0.00420348	0.0227141
ENSG00000100028	SNRPD3	1454.96	-1.48471	0.51955	-2.85769	0.0042674	0.0230236
ENSG00000213939	RP11-314A20.1	15.2461	-4.05011	1.41759	-2.85704	0.00427616	0.0230529
ENSG00000171931	FBXW10	58.0156	-2.85417	0.999547	-2.85546	0.0042974	0.0231395
ENSG00000204961	PCDHA9	572.727	1.70382	0.598181	2.84834	0.00439481	0.0235765
ENSG00000223959	AFG3L1P	106.721	-1.77743	0.624545	-2.84596	0.00442773	0.0237347
ENSG00000102390	PBDC1	545.794	1.53116	0.538373	2.84405	0.00445443	0.0238471
ENSG00000170004	CHD3	3780.47	-1.20546	0.424083	-2.84251	0.00447597	0.0239194
ENSG00000176974	SHMT1	851.877	-1.25026	0.439975	-2.84166	0.00448787	0.0239583
ENSG00000185236	RAB11B	601.168	-1.38138	0.486702	-2.83824	0.00453632	0.024155
ENSG00000170584	NUDCD2	488.015	-1.29006	0.455058	-2.83493	0.00458359	0.024363
ENSG00000153066	TXNDC11	692.797	1.28378	0.452983	2.83405	0.00459621	0.0244239
ENSG00000137804	NUSAP1	1489.48	-2.0909	0.737949	-2.8334	0.00460559	0.0244612
ENSG00000157168	NRG1	40.9657	-2.57917	0.910669	-2.83217	0.00462338	0.0245369
ENSG00000163170	BOLA3	295.792	-1.46575	0.517679	-2.83138	0.00463473	0.0245846
ENSG00000261423	RP11-1007O24.3	110.435	-1.78627	0.631308	-2.82947	0.00466253	0.0247069
ENSG00000204962	PCDHA8	574.785	1.6934	0.598617	2.82885	0.00467149	0.0247481
ENSG00000281883	RP11-65B7.2	26.0214	-3.33426	1.18074	-2.82388	0.00474462	0.0250716
ENSG00000127540	UQCR11	751.87	-1.74199	0.617018	-2.82323	0.0047542	0.0251032
ENSG00000132256	TRIM5	332.567	1.28207	0.454275	2.82224	0.0047689	0.025168
ENSG00000223723	BX842568.2	81.3867	-1.93785	0.686859	-2.82133	0.00478256	0.0252131
ENSG00000277209	RPPH1	775.598	-8.53409	3.02578	-2.82046	0.00479546	0.0252697
ENSG00000158092	NCK1	524.917	1.20678	0.428347	2.81729	0.00484301	0.0254687
ENSG00000204963	PCDHA7	580.978	1.69592	0.602012	2.81708	0.00484622	0.0254791
ENSG00000137814	HAUS2	171.492	-1.49919	0.532255	-2.81667	0.00485238	0.0255048
ENSG00000102893	PHKB	1597.49	-1.35608	0.48206	-2.8131	0.0049066	0.0256927
ENSG00000126215	XRCC3	476.473	-1.40085	0.497969	-2.81313	0.00490611	0.0256927
ENSG00000204969	PCDHA2	582.177	1.6753	0.596948	2.80644	0.00500919	0.0261378
ENSG00000165501	LRR1	422.733	-1.35721	0.483882	-2.80483	0.00503435	0.0262361
ENSG00000071655	MBD3	652.958	-1.50119	0.535736	-2.8021	0.00507707	0.0264269
ENSG00000076984	MAP2K7	375.347	-1.28567	0.458904	-2.8016	0.00508494	0.0264269
ENSG00000189423	USP32P3	14.834	-4.00973	1.4312	-2.80165	0.00508414	0.0264269
ENSG00000145901	TNIP1	1411.46	1.15079	0.410966	2.8002	0.00510707	0.0265221
ENSG00000162063	CCNF	472.668	-1.6926	0.604748	-2.79885	0.00512853	0.0266269
ENSG00000163564	PYHIN1	10.6056	4.61963	1.65211	2.7962	0.0051707	0.0267923
ENSG00000239389	PCDHA13	585.806	1.66967	0.597488	2.79448	0.00519833	0.0268953
ENSG00000142632	ARHGEF19	216.112	1.38266	0.494917	2.79371	0.00521068	0.0269391
ENSG00000178031	ADAMTSL1	20.6364	-5.71238	2.04508	-2.79322	0.00521857	0.0269575
ENSG00000244270	RPL32P29	41.7689	2.69279	0.966057	2.7874	0.00531329	0.0273744
ENSG00000235363	SNRPGP10	197.964	-1.78426	0.6404	-2.78616	0.00533363	0.027452
ENSG00000255857	PXN-AS1	1161.06	-1.26264	0.453183	-2.78616	0.00533357	0.027452
ENSG00000260805	RP11-61J19.5	17.7167	-3.78909	1.36062	-2.78484	0.00535545	0.0275506
ENSG00000169813	HNRNPF	3894.05	-1.09942	0.394879	-2.78419	0.00536618	0.0275922
ENSG00000101236	RNF24	556.669	-1.36185	0.489182	-2.78393	0.00537049	0.0276075
ENSG00000183856	IQGAP3	427.269	-1.83676	0.660326	-2.78159	0.0054093	0.0277727
ENSG00000153561	RMND5A	1092.51	-1.36675	0.491427	-2.78119	0.00541604	0.0277936
ENSG00000234945	GTF3C2-AS1	688.861	-1.31579	0.473098	-2.78123	0.00541538	0.0277936
ENSG00000073111	MCM2	2358.07	-1.18493	0.426132	-2.78065	0.00542499	0.0278258
ENSG00000077380	DYNC1I2	1737.84	1.12591	0.405394	2.77732	0.00548093	0.0280436
ENSG00000132694	ARHGEF11	849.87	-1.17866	0.424514	-2.77649	0.0054949	0.0280943
ENSG00000176783	RUFY1	1320.34	1.76164	0.634593	2.77601	0.00550298	0.0281287
ENSG00000121152	NCAPH	984.15	-1.76789	0.637381	-2.77368	0.00554259	0.0282895
ENSG00000147459	DOCK5	458.748	-1.27225	0.458682	-2.77372	0.00554195	0.0282895
ENSG00000100350	FOXRED2	623.593	-1.26453	0.456178	-2.77201	0.00557118	0.0284145
ENSG00000267303	CTD-2369P2.12	411.013	-1.31123	0.473266	-2.7706	0.00559532	0.0285097
ENSG00000134909	ARHGAP32	803.379	-1.20235	0.434435	-2.76761	0.0056469	0.0287373
ENSG00000239306	RBM14	1007.25	-1.36399	0.492964	-2.76692	0.00565892	0.0287773
ENSG00000234741	GAS5	1729.95	1.21369	0.438939	2.76506	0.00569116	0.0288919
ENSG00000170142	UBE2E1	1705.75	-1.47403	0.533441	-2.76325	0.00572288	0.0290387
ENSG00000118898	PPL	3635.01	-1.22018	0.441635	-2.76287	0.00572952	0.0290653
ENSG00000108953	YWHAE	22962.5	1.4632	0.5302	2.75971	0.00578535	0.0293024
ENSG00000196715	VKORC1L1	2229.88	-1.18151	0.428136	-2.75966	0.00578611	0.0293024
ENSG00000265458	RP13-20L14.6	10.4659	7.74431	2.80703	2.7589	0.0057997	0.0293498
ENSG00000200087	SNORA73B	164.26	-7.56079	2.74171	-2.75769	0.00582115	0.0294368
ENSG00000235636	NUS1P1	110.482	2.08628	0.757105	2.7556	0.00585839	0.0295964
ENSG00000177889	UBE2N	1327.5	-1.13701	0.412778	-2.75454	0.00587746	0.0296639
ENSG00000264769	RP11-498C9.12	33.7258	-2.56077	0.929695	-2.75442	0.00587967	0.0296679
ENSG00000210112	MT-TM	123.645	-1.83738	0.667102	-2.75427	0.00588227	0.0296738
ENSG00000172270	BSG	3720.98	-1.11029	0.403182	-2.75382	0.00589047	0.0297008
ENSG00000161647	MPP3	109.351	-1.77124	0.643257	-2.75355	0.00589522	0.0297103
ENSG00000259083	RP11-407N17.4	210.466	-1.68637	0.612753	-2.75213	0.00592098	0.0297917
ENSG00000131778	CHD1L	1150.96	-1.23675	0.449643	-2.75053	0.00594998	0.0299066
ENSG00000188064	WNT7B	685.474	-1.42728	0.519217	-2.7489	0.00597948	0.0300331
ENSG00000135862	LAMC1	4024.17	-1.18304	0.430434	-2.74848	0.0059872	0.0300574
ENSG00000171861	MRM3	452.771	1.37112	0.498942	2.74805	0.005995	0.030082
ENSG00000226925	AC007271.3	28.5759	2.82291	1.02749	2.74739	0.00600722	0.0301288
ENSG00000272772	CTD-2410N18.5	4301.37	1.22616	0.44635	2.74707	0.00601301	0.0301506
ENSG00000187866	FAM122A	224.766	1.52408	0.554843	2.74686	0.00601686	0.0301626
ENSG00000165169	DYNLT3	574.576	1.35802	0.494663	2.74533	0.00604493	0.0302741
ENSG00000097021	ACOT7	732.162	-1.30938	0.47729	-2.74337	0.00608119	0.0304191
ENSG00000162511	LAPTM5	15.0588	3.52961	1.28674	2.74308	0.00608667	0.0304246
ENSG00000187840	EIF4EBP1	521.704	1.22037	0.445071	2.74198	0.00610701	0.0305043
ENSG00000240023	RP11-561B11.1	19.1453	-3.98227	1.45346	-2.73986	0.00614659	0.0306445
ENSG00000204837	RP11-204M4.2	8.63292	4.92373	1.79913	2.73673	0.00620527	0.0308986
ENSG00000277443	MARCKS	1955.82	1.46803	0.536434	2.73664	0.00620706	0.0309001
ENSG00000173898	SPTBN2	1027.83	-1.21155	0.442905	-2.73546	0.0062294	0.0309595
ENSG00000081307	UBA5	987.997	1.12703	0.412203	2.73416	0.00625405	0.0310286
ENSG00000081842	PCDHA6	671.067	1.49364	0.546276	2.73422	0.00625283	0.0310286
ENSG00000130726	TRIM28	3504.83	-1.22831	0.449281	-2.73394	0.0062582	0.0310359
ENSG00000120533	ENY2	1338.17	1.12648	0.412082	2.73363	0.00626396	0.0310423
ENSG00000154645	CHODL	15.0662	3.83902	1.4051	2.7322	0.00629129	0.0311703
ENSG00000162302	RPS6KA4	547.64	-1.57761	0.577979	-2.72953	0.00634246	0.0313641
ENSG00000229939	RP11-111F16.2	40.4517	2.12316	0.777819	2.72963	0.00634046	0.0313641
ENSG00000247556	OIP5-AS1	950.85	-1.22856	0.450085	-2.72961	0.00634091	0.0313641
ENSG00000133119	RFC3	717.668	-1.51554	0.555276	-2.72934	0.00634604	0.0313743
ENSG00000111731	C2CD5	1147.23	-1.20149	0.440292	-2.72886	0.00635537	0.0314005
ENSG00000198888	MT-ND1	19353.2	1.26766	0.464542	2.72883	0.00635588	0.0314005
ENSG00000273262	RP11-18I14.11	180.506	1.41299	0.519306	2.72092	0.00651008	0.0319725
ENSG00000101311	FERMT1	784.664	-1.31162	0.482142	-2.7204	0.00652022	0.0320148
ENSG00000179889	PDXDC1	4526.86	1.10392	0.406009	2.71896	0.00654873	0.0321245
ENSG00000073756	PTGS2	48.5047	-2.28989	0.842477	-2.71804	0.00656695	0.0321938
ENSG00000132603	NIP7	626.31	-1.41069	0.519377	-2.71611	0.00660537	0.0323565
ENSG00000137968	SLC44A5	159.801	-1.70396	0.627943	-2.71355	0.00665657	0.0325537
ENSG00000149177	PTPRJ	803.604	-1.21784	0.449272	-2.71069	0.0067143	0.032782
ENSG00000062282	DGAT2	159.397	1.4067	0.519051	2.71014	0.00672551	0.0327906
ENSG00000161981	SNRNP25	708.372	-1.19691	0.442002	-2.70792	0.0067706	0.0329718
ENSG00000198176	TFDP1	2090.68	-1.34013	0.495088	-2.70685	0.00679242	0.0330626
ENSG00000140950	TLDC1	637.903	-1.34107	0.495605	-2.70592	0.00681145	0.0331475
ENSG00000138604	GLCE	918.312	-1.2962	0.479114	-2.70542	0.00682176	0.0331589
ENSG00000117242	PINK1-AS	790.26	1.39229	0.515023	2.70335	0.00686442	0.0333506
ENSG00000163697	APBB2	334.45	-1.35974	0.50307	-2.70288	0.00687411	0.0333899
ENSG00000250722	SEPP1	198.449	2.40682	0.890526	2.70269	0.00687807	0.0333936
ENSG00000239474	KLHL41	19.9006	3.0782	1.13946	2.70144	0.00690392	0.03348
ENSG00000236698	EIF1AXP1	47.5511	3.38767	1.25509	2.69915	0.00695168	0.0336645
ENSG00000147676	MAL2	12566.8	1.31757	0.48857	2.69679	0.0070012	0.0338783
ENSG00000276089	DLEU1_1	85.4863	-1.81544	0.673268	-2.69645	0.00700824	0.033899
ENSG00000074935	TUBE1	131.471	-1.53047	0.567889	-2.69502	0.00703851	0.0340216
ENSG00000159202	UBE2Z	2232.39	1.09046	0.404709	2.69443	0.00705101	0.0340741
ENSG00000180185	FAHD1	247.138	-1.40046	0.519811	-2.69417	0.0070565	0.0340928
ENSG00000162430	SEPN1	896.723	-1.12342	0.41705	-2.69372	0.00706599	0.0341307
ENSG00000182107	TMEM30B	2057.28	1.39812	0.51928	2.69241	0.00709376	0.0342324
ENSG00000116478	HDAC1	2322.23	-1.16113	0.431431	-2.69136	0.00711623	0.0343075
ENSG00000140332	TLE3	887.736	-1.47551	0.548252	-2.6913	0.00711744	0.0343075
ENSG00000109736	MFSD10	399.334	-1.21684	0.452843	-2.68711	0.00720731	0.0346925
ENSG00000128510	CPA4	77.1565	-1.962	0.730332	-2.68645	0.00722162	0.0347533
ENSG00000109519	GRPEL1	868.193	-1.42271	0.529774	-2.6855	0.00724213	0.0348037
ENSG00000164983	TMEM65	1201.59	1.44446	0.53818	2.68398	0.00727523	0.0349386
ENSG00000175701	LINC00116	92.7642	-1.92357	0.717623	-2.68048	0.00735164	0.0352161
ENSG00000251867	RP11-48B3.5	23.5243	2.63906	0.98475	2.67993	0.00736371	0.0352658
ENSG00000162368	CMPK1	3555.02	1.19148	0.4448	2.67869	0.00739106	0.0353805
ENSG00000225830	ERCC6	314.928	-1.31235	0.490752	-2.67417	0.00749148	0.0358035
ENSG00000072864	NDE1	382.87	-1.26867	0.474459	-2.67393	0.00749684	0.0358209
ENSG00000143375	CGN	2304.94	-1.16012	0.434612	-2.66932	0.0076006	0.0361672
ENSG00000168769	TET2	417.722	-1.20391	0.451269	-2.66783	0.00763432	0.0362778
ENSG00000205413	SAMD9	4012.33	1.43261	0.537098	2.66731	0.00764613	0.0363257
ENSG00000204967	PCDHA4	615.032	1.59731	0.598992	2.66666	0.00766087	0.0363724
ENSG00000254369	HOXA-AS3	39.2275	-2.31036	0.866815	-2.66534	0.00769109	0.036481
ENSG00000003249	DBNDD1	452.756	-1.22143	0.458371	-2.66472	0.00770529	0.03654
ENSG00000163694	RBM47	3419.29	1.72729	0.648387	2.66397	0.00772241	0.0365961
ENSG00000166181	API5	1780.98	-1.0835	0.406961	-2.66241	0.00775836	0.036733
ENSG00000204965	PCDHA5	585.64	1.59558	0.599724	2.66053	0.00780181	0.0369304
ENSG00000123545	NDUFAF4	243.979	-1.35494	0.509483	-2.65945	0.00782692	0.0370239
ENSG00000143164	DCAF6	1758.02	-1.16638	0.438944	-2.65724	0.00787825	0.0372329
ENSG00000099800	TIMM13	545.188	-1.26352	0.475593	-2.65673	0.00789022	0.037281
ENSG00000243232	PCDHAC2	637.569	1.6055	0.60579	2.65027	0.00804281	0.0378987
ENSG00000119655	NPC2	3077.13	1.39447	0.526465	2.64875	0.00807896	0.0380432
ENSG00000197744	PTMAP2	152.369	2.10928	0.796446	2.64837	0.00808814	0.0380692
ENSG00000172590	MRPL52	533.614	-1.17545	0.443878	-2.64814	0.00809372	0.0380868
ENSG00000141741	MIEN1	311.062	-1.34559	0.508256	-2.64747	0.00810963	0.0381531
ENSG00000164323	CFAP97	1667.5	1.26812	0.479051	2.64714	0.00811749	0.0381728
ENSG00000184990	SIVA1	283.152	-1.67909	0.634381	-2.64681	0.00812546	0.0382016
ENSG00000161558	TMEM143	129.456	1.42761	0.539868	2.64438	0.00818416	0.0383822
ENSG00000204261	PSMB8-AS1	269.862	1.23036	0.4654	2.64367	0.00820134	0.0384281
ENSG00000164237	CMBL	1267.59	-1.24643	0.471545	-2.64329	0.00821055	0.0384539
ENSG00000065328	MCM10	665.507	-1.70286	0.644944	-2.64032	0.0082828	0.0387748
ENSG00000102900	NUP93	953.383	-1.20513	0.456594	-2.63939	0.00830547	0.0388635
ENSG00000176225	RTTN	211.929	-1.34931	0.511571	-2.63758	0.00834989	0.0390187
ENSG00000269907	RP11-330M2.4	24.7729	4.08881	1.5511	2.63608	0.00838699	0.0391393
ENSG00000261211	RP1-80N2.3	13.2294	3.28401	1.24623	2.63515	0.00841012	0.0392122
ENSG00000167107	ACSF2	834.223	1.56422	0.593653	2.6349	0.00841618	0.0392307
ENSG00000103260	METRN	124.382	-1.53008	0.580839	-2.63425	0.00843227	0.0392713
ENSG00000182180	MRPS16	1055.85	-1.29778	0.49306	-2.63209	0.00848618	0.0394958
ENSG00000185222	TCEAL9	531.924	1.3506	0.51325	2.63147	0.0085017	0.0395593
ENSG00000257298	RP3-405J10.3	6.51349	6.97376	2.6512	2.63041	0.00852814	0.0396379
ENSG00000128594	LRRC4	8.77857	-5.44808	2.07265	-2.62855	0.00857486	0.0398284
ENSG00000144130	NT5DC4	92.9209	-1.64225	0.624928	-2.6279	0.00859128	0.0398779
ENSG00000188677	PARVB	45.8225	3.53559	1.34699	2.62481	0.00866972	0.0401793
ENSG00000013561	RNF14	1104.95	1.10254	0.420278	2.62336	0.00870673	0.0403094
ENSG00000137752	CASP1	27.6838	2.35056	0.896056	2.62322	0.00871018	0.0403129
ENSG00000106006	HOXA6	36.0501	-2.36235	0.901375	-2.62083	0.00877159	0.040552
ENSG00000110092	CCND1	8754.98	-1.57251	0.600211	-2.61993	0.00879478	0.0406321
ENSG00000256747	RP11-860B13.1	43.3742	-2.65537	1.0137	-2.61949	0.00880619	0.0406488
ENSG00000126453	BCL2L12	399.563	-1.2258	0.468056	-2.61892	0.00882074	0.0406979
ENSG00000272121	RP4-555D20.4	7.94691	-5.31371	2.02928	-2.61852	0.0088313	0.0407285
ENSG00000233893	EZR-AS1	865.337	-1.16024	0.443265	-2.61749	0.00885796	0.0408333
ENSG00000283041	RP11-371A22.1	199.265	2.42912	0.928269	2.61683	0.00887514	0.0409035
ENSG00000130706	ADRM1	2082.25	-1.27967	0.489648	-2.61345	0.00896325	0.0412001
ENSG00000279364	RP11-463I20.1	352.518	-1.43201	0.547958	-2.61335	0.00896592	0.0412032
ENSG00000063046	EIF4B	10719.1	1.06831	0.4089	2.61265	0.00898445	0.041261
ENSG00000242687	AC004893.11	528.882	-1.19837	0.458756	-2.61222	0.00899558	0.0412939
ENSG00000184254	ALDH1A3	6880.1	-1.5746	0.603125	-2.61074	0.00903454	0.0414545
ENSG00000176124	DLEU1	184.416	-1.58189	0.606229	-2.60939	0.00907039	0.0415915
ENSG00000135540	NHSL1	220.155	-1.40726	0.539823	-2.60688	0.00913705	0.0418418
ENSG00000258643	BCL2L2-PABPN1	1850.1	-1.04696	0.401704	-2.60629	0.00915292	0.0419052
ENSG00000089094	KDM2B	447.33	-1.31095	0.503534	-2.6035	0.00922774	0.0421643
ENSG00000075790	BCAP29	815.431	1.33743	0.513823	2.6029	0.00924391	0.0422103
ENSG00000153214	TMEM87B	899.075	1.15037	0.44212	2.60195	0.00926965	0.0422908
ENSG00000103064	SLC7A6	1444.72	-1.19507	0.459328	-2.60179	0.00927389	0.0423008
ENSG00000173545	ZNF622	483.617	1.13075	0.434719	2.6011	0.00929244	0.0423483
ENSG00000168827	GFM1	1737.09	1.20762	0.464299	2.60095	0.00929647	0.0423574
ENSG00000221990	EXOC3-AS1	132.071	1.85867	0.715129	2.59907	0.00934754	0.0425435
ENSG00000132718	SYT11	21.8698	-4.13434	1.59112	-2.59838	0.0093664	0.0426107
ENSG00000164096	C4orf3	943.063	-1.11864	0.430668	-2.59744	0.00939212	0.0427183
ENSG00000060558	GNA15	171.76	1.33883	0.515489	2.59721	0.00939847	0.0427379
ENSG00000100600	LGMN	1546.25	1.25855	0.484739	2.59634	0.00942231	0.0428089
ENSG00000254846	RP11-203M5.2	145.963	-1.4728	0.567555	-2.59498	0.00945952	0.0429591
ENSG00000212232	SNORD17	37.6076	-2.58854	0.998397	-2.59269	0.00952278	0.0432087
ENSG00000278936	CH17-140K24.7	12.9871	3.36997	1.30008	2.59212	0.00953861	0.0432533
ENSG00000168961	LGALS9	337.102	1.9821	0.764776	2.59174	0.00954932	0.0432913
ENSG00000170396	ZNF804A	6.89424	5.67856	2.1925	2.58999	0.00959777	0.0434258
ENSG00000102401	ARMCX3	675.93	1.29362	0.499668	2.58896	0.00962655	0.0435466
ENSG00000234664	HMGN2P5	130.974	-1.53892	0.594554	-2.58836	0.00964355	0.043614
ENSG00000197724	PHF2	619.793	-1.33045	0.514713	-2.58484	0.00974253	0.0439953
ENSG00000269288	CTD-2245F17.6	8.87879	-4.5411	1.75785	-2.58333	0.00978512	0.0441295
ENSG00000130844	ZNF331	85.9647	-1.91257	0.740941	-2.58127	0.00984367	0.0443168
ENSG00000233723	LINC01122	7.70059	5.72143	2.21768	2.57991	0.0098825	0.0444627
ENSG00000278467	RP11-504P24.9	8.97488	5.92742	2.29816	2.57921	0.00990276	0.0445442
ENSG00000006451	RALA	1303.66	1.09476	0.424653	2.57801	0.00993714	0.0446603
ENSG00000243554	AC004967.7	109.614	-1.52581	0.592173	-2.57663	0.00997697	0.0447908
ENSG00000060749	QSER1	1379.18	-1.45554	0.564934	-2.57649	0.009981	0.0447993
ENSG00000112983	BRD8	1245.09	1.16897	0.454243	2.57346	0.0100689	0.0451061
ENSG00000114391	RPL24	10151	1.10701	0.430549	2.57117	0.0101356	0.0453272
ENSG00000259952	AC009133.15	314.573	-1.29456	0.50367	-2.57026	0.0101622	0.0454165
ENSG00000104783	KCNN4	388.654	-1.2559	0.488699	-2.56988	0.0101735	0.0454363
ENSG00000280927	CTBP1-AS	490.341	-1.23653	0.481366	-2.5688	0.0102052	0.0455601
ENSG00000105701	FKBP8	1166.64	-1.08571	0.422786	-2.56799	0.010229	0.0456308
ENSG00000146072	TNFRSF21	3882.9	1.17231	0.45671	2.56686	0.0102623	0.0457197
ENSG00000136155	SCEL	2486.27	-1.03334	0.402932	-2.56456	0.0103306	0.0459617
ENSG00000139531	SUOX	407.591	1.22943	0.479473	2.56412	0.0103436	0.0460101
ENSG00000081087	OSTM1	452.791	1.17525	0.458594	2.56273	0.0103854	0.0461859
ENSG00000257715	RP11-256L6.2	380.518	-1.18028	0.4606	-2.56249	0.0103925	0.0461945
ENSG00000257851	HNRNPA3P10	122.409	-1.67168	0.652365	-2.56249	0.0103923	0.0461945
ENSG00000145431	PDGFC	1220.27	-1.41168	0.551079	-2.56166	0.0104174	0.0462499
ENSG00000110841	PPFIBP1	1659.39	-1.05521	0.411994	-2.56124	0.0104299	0.046285
ENSG00000063978	RNF4	1403.02	-1.09734	0.42847	-2.56108	0.0104348	0.0462889
ENSG00000245067	IGFBP7-AS1	8.43492	-5.38015	2.10165	-2.55997	0.0104682	0.0464056
ENSG00000023608	SNAPC1	366.517	1.51101	0.59106	2.55645	0.0105746	0.0468173
ENSG00000136111	TBC1D4	382.358	-1.21471	0.475415	-2.55506	0.0106169	0.0469845
ENSG00000171855	IFNB1	5.12222	6.65261	2.60382	2.55494	0.0106206	0.0469845
ENSG00000259583	RP11-66B24.4	4525.15	-1.55079	0.606983	-2.55491	0.0106214	0.0469845
ENSG00000129911	KLF16	270.764	-1.34375	0.52677	-2.55092	0.010744	0.047438
ENSG00000225031	EIF4BP7	33.3673	2.23257	0.875394	2.55036	0.0107613	0.0475022
ENSG00000140694	PARN	1059.81	1.08405	0.425136	2.54989	0.0107758	0.0475461
ENSG00000167645	YIF1B	469.422	1.21291	0.475734	2.54956	0.0107858	0.0475701
ENSG00000161671	EMC10	1090.28	-1.06779	0.418883	-2.54913	0.0107991	0.0476187
ENSG00000274523	RCC1L	610.702	1.08707	0.426615	2.54812	0.0108306	0.0477143
ENSG00000137713	PPP2R1B	811.237	-1.16396	0.457513	-2.54411	0.0109558	0.0481563
ENSG00000167272	POP5	246.758	-1.32908	0.523068	-2.54094	0.0110556	0.0485337
ENSG00000106263	EIF3B	6583.78	-1.05681	0.415989	-2.54047	0.0110703	0.0485769
ENSG00000125450	NUP85	696.135	-1.16413	0.458281	-2.54021	0.0110787	0.048594
ENSG00000169855	ROBO1	774.039	-1.13778	0.448066	-2.53931	0.0111071	0.0486916
ENSG00000220925	IGBP1-AS2	165.679	1.33123	0.524253	2.53928	0.011108	0.0486916
ENSG00000174173	TRMT10C	736.66	1.3697	0.539539	2.53865	0.0111281	0.0487694
ENSG00000106853	PTGR1	197.129	1.32224	0.521033	2.53773	0.0111575	0.048847
ENSG00000258425	CTD-2207P18.1	32.2541	-2.75052	1.0842	-2.53692	0.0111831	0.0489077
ENSG00000129292	PHF20L1	2187.72	1.22303	0.482277	2.53596	0.0112141	0.0490226
ENSG00000270246	RP11-701H24.8	23.4285	2.61103	1.02974	2.53562	0.0112249	0.0490593
ENSG00000167699	GLOD4	2130.02	1.00925	0.398597	2.53201	0.0113412	0.0494845
ENSG00000107331	ABCA2	825.915	-1.28323	0.507088	-2.53059	0.011387	0.0495908
ENSG00000260083	MIR762HG	77.9197	-1.80356	0.712689	-2.53064	0.0113856	0.0495908
ENSG00000107201	DDX58	1682.63	1.02223	0.403991	2.53033	0.0113956	0.0496074
ENSG00000280212	RP11-49K24.3	8.3727	7.40932	2.92858	2.53	0.0114061	0.0496221
ENSG00000280434	RP4-671O14.6	13.9745	4.00673	1.5836	2.53014	0.0114016	0.0496221
ENSG00000259429	UBE2Q2P2	35.4964	-2.33928	0.924961	-2.52905	0.0114371	0.0497466
ENSG00000158805	ZNF276	290.45	-1.25636	0.496945	-2.52816	0.0114662	0.0498525
ENSG00000071462	WBSCR22	884.304	1.07433	0.424995	2.52787	0.0114756	0.0498825

## Sheet: Tab 2
Meta- and Orthogonal Integration of Influenza “OMICs” Data Defines a Role for UBR4 in Virus Budding											DOI: 10.1016/j.chom.2015.11.002
Gene	Symbol	Description	NofConfirmed	Z_Brass	Z_Karlas	Z_Konig	Z_Ward	Z_RSA	BrassHit	WatanabeHit	KonigHit	KarlasHit	ShapiraHit	WardHit	SuHit	TranHit	NofFluProteins	Viral_ShapiraY2H	Viral_APMS	Viral_APMS_MIST	Viral_Watanabe	Viral_Watanabe_ALL	Validated by RNAi this publication	Validated by CO-IP this publication	Druggable	Secreted/TM	called by META-ANALYSIS	FluProteins
20	ABCA2	ATP-binding cassette, sub-family A (ABC1), member 2	0	1.048	-0.706	-1.103	-2.813	-1.79	0	0	0	0	0	0	0	0	0						0		0	1
5243	ABCB1	ATP-binding cassette, sub-family B (MDR/TAP), member 1	0	0.352	-0.41	-0.513	0.138	-0.368	0	0	0	0	0	0	0	0	0						0		1	1
11332	ACOT7	acyl-CoA thioesterase 7	0	0.444	-0.367	-1.16	0.179	-0.221	0	0	0	0	0	0	0	0	0						0		0	1
80221	ACSF2	acyl-CoA synthetase family member 2	0	1.923	-0.408	0.409	-0.974	0.47	0	0	0	0	0	0	0	0	0						0		0	1
92949	ADAMTSL1	ADAMTS-like 1	0	-2.395	1.207	-1.047	-0.386	-1.288	0	0	0	0	0	0	0	0	0						0		0	1
11047	ADRM1	adhesion regulating molecule 1	0	-0.183	-0.396	-1.222	-0.475	-1.278	0	0	0	0	0	0	0	0	1		PB2	0.4		HA NA PB2	0		0	0		PB2
172	AFG3L1P	AFG3-like AAA ATPase 1, pseudogene	0	-0.411	0.872	-0.401	1.847	0.487	0	0	0	0	0	0	0	0	0						0		0	0
55326	AGPAT5	1-acylglycerol-3-phosphate O-acyltransferase 5	0	-0.151	1.09	1.325	0.808	1.174	0	0	0	0	0	0	0	0	0						0		0	1
79026	AHNAK	AHNAK nucleoprotein	1	0.006	0.403	0.517	0.584	0.014	0	1	0	0	0	0	0	0	7				HA M1 M2 NA NP PA PB2	HA M1 M2 NA NP PA PB2	0		0	0		PB2 NA PA M1 M2 NP HA
220	ALDH1A3	aldehyde dehydrogenase 1 family, member A3	0	-0.233	-0.743	0.798	-0.325	0.302	0	0	0	0	0	0	0	0	0						0		1	0
54890	ALKBH5	AlkB family member 5, RNA demethylase	0	1.117	-0.017	-0.254	-0.35	0.12	0	0	0	0	0	0	0	0	0						0		0	1
154810	AMOTL1	angiomotin like 1	1	-2.655	0.77	0.356	0.112	-1.607	1	0	0	0	0	0	0	0	0						0		0	0
323	APBB2	amyloid beta (A4) precursor protein-binding, family B, member 2	0	-0.559	0.016	0.456	-1.442	-0.203	0	0	0	0	0	0	0	0	0						0		0	0
8539	API5	apoptosis inhibitor 5	0	0.88	-0.763	0.449	-3.697	-2.783	0	0	0	0	0	0	0	0	0						0		0	0
9743	ARHGAP32	Rho GTPase activating protein 32	0	-1.932	0.21	1.105	-0.253	-0.687	0	0	0	0	0	0	0	0	0						0		0	0
9826	ARHGEF11	Rho guanine nucleotide exchange factor (GEF) 11	0	-0.62	-0.586	-1.409	-1.151	-1.97	0	0	0	0	0	0	0	0	0						0		0	0
128272	ARHGEF19	Rho guanine nucleotide exchange factor (GEF) 19	0	0.6	0.789	-0.464	0.638	0.349	0	0	0	0	0	0	0	0	0					PA	0		0	0
51566	ARMCX3	armadillo repeat containing, X-linked 3	0	0.09	1.439	-0.051	1.55	1.373	0	0	0	0	0	0	0	0	0					M2	0		0	1
483	ATP1B3	ATPase, Na+/K+ transporting, beta 3 polypeptide	0	-1.625	-0.801	0.298	2.276	-0.264	0	0	0	0	0	0	0	0	1		PB1F2	0.4			0		0	1		PB1F2
535	ATP6V0A1	ATPase, H+ transporting, lysosomal V0 subunit a1	1	-1.11	-1.061	0.38	-1.514	-1.755	0	0	0	0	0	1	0	0	1		HA	0.4			0		0	1	confirmed+GO	HA
9212	AURKB	aurora kinase B	0	0.82	-0.923	-2.483	1.331	-1.393	0	0	0	0	0	0	0	0	0						0		1	0
55973	BCAP29	B-cell receptor-associated protein 29	0	-0.378	0.966	-0.156	2.931	0.925	0	0	0	0	0	0	0	0	1	PA					0		0	1		PA
83596	BCL2L12	BCL2-like 12 (proline rich)	0	-0.68	-0.897	1.589	-1.296	-1.077	0	0	0	0	0	0	0	0	0						0		1	0
388962	BOLA3	bolA family member 3	0		1.604	-1.166	0.928	0.183	0	0	0	0	0	0	0	0	0						0		0	1
10902	BRD8	bromodomain containing 8	1	0.275	0.324	-1.117	0.272	-0.416	0	1	0	0	0	0	0	0	1				M1	M1	0		0	0		M1
682	BSG	basigin (Ok blood group)	0	-1.038	1.265	-0.768	-0.589	-0.913	0	0	0	0	0	0	0	0	0					M1	0		0	1
280636	C11ORF31	chromosome 11 open reading frame 31	0	0.71	-2.645	-0.254	1.662	-1.592	0	0	0	0	0	0	0	0	0						0		0	0
28970	C11ORF54	chromosome 11 open reading frame 54	0	0.91	0.599	0.972	1.656	1.647	0	0	0	0	0	0	0	0	0						0		0	0
9847	C2CD5	C2 calcium-dependent domain containing 5	0	-1.294	-0.251	-0.274	-0.931	-1.392	0	0	0	0	0	0	0	0	0						0		0	0
401152	C4ORF3	chromosome 4 open reading frame 3	0		-0.751	0.429		0.413	0	0	0	0	0	0	0	0	0						0		0	1
132321	C4ORF33	chromosome 4 open reading frame 33	0	1.145	-0.771	0.347	-0.75	-0.151	0	0	0	0	0	0	0	0	0						0		0	0
136895	C7ORF31	chromosome 7 open reading frame 31	0	0.177	1.466	0.385	-0.049	0.856	0	0	0	0	0	0	0	0	0						0		0	0
157657	C8ORF37	chromosome 8 open reading frame 37	0	0.822	-0.457	1.97	0.73	1.533	0	0	0	0	0	0	0	0	0						0		0	0
735	C9	complement component 9	0	-0.359	-2.279	-0.967	-0.161	-1.242	0	0	0	0	0	0	0	0	0						0		0	1
790	CAD	carbamoyl-phosphate synthetase 2, aspartate transcarbamylase, and dihydroorotase	2	0.542	1.161	-1.752	0.631	-0.438	0	1	1	0	0	0	0	0	3		PB2	0.77	M1 NA PB2	M1 NA PB2	0		1	0	Multiple Confirmed	NA M1 PB2
834	CASP1	caspase 1, apoptosis-related cysteine peptidase	0	0.732	0.08	-0.689	-1.711	-0.379	0	0	0	0	0	0	0	0	0						0		1	0
6364	CCL20	chemokine (C-C motif) ligand 20	0	-0.334	0.946	-0.381	-0.111	-0.052	0	0	0	0	0	0	0	0	0						0		0	1
595	CCND1	cyclin D1	0	-0.102	-0.612	-0.44	-0.199	-1.138	0	0	0	0	0	0	0	0	0						0		1	0
899	CCNF	cyclin F	0	0.954	-1.569	1.09	-0.07	-0.184	0	0	0	0	0	0	0	0	0						0		0	1
993	CDC25A	cell division cycle 25A	0	0.596	0.707	0.093	0.783	0.342	0	0	0	0	0	0	0	0	0						0		1	1
55038	CDCA4	cell division cycle associated 4	0	-0.124	-0.783	1.018	0.232	0.578	0	0	0	0	0	0	0	0	0						0		0	0
10659	CELF2	CUGBP, Elav-like family member 2	0	0.612	-0.8	-0.076	-1.168	-0.238	0	0	0	0	0	0	0	0	0						0		0	1
387103	CENPW	centromere protein W	0		1.183	-0.377		0.906	0	0	0	0	0	0	0	0	0						0		0	0
57530	CGN	cingulin	0	0.113	1.155	-0.009	-0.703	0.358	0	0	0	0	0	0	0	0	0						0		0	0
9557	CHD1L	chromodomain helicase DNA binding protein 1-like	0	-0.101	0.897	1.311	-1.151	0.445	0	0	0	0	0	0	0	0	0						0		0	0
1107	CHD3	chromodomain helicase DNA binding protein 3	0	0.935	1.342	-0.268	-0.465	0.731	0	0	0	0	0	0	0	0	0					NP	0		0	0
140578	CHODL	chondrolectin	0	0.995	-0.465	0.709	-1.076	0.366	0	0	0	0	0	0	0	0	0						0		0	1
1158	CKM	creatine kinase, muscle	0	-0.264	-0.117	0.772	-0.111	-0.052	0	0	0	0	0	0	0	0	0						0		1	0
1164	CKS2	CDC28 protein kinase regulatory subunit 2	0	-1.113	-0.641	0.497	0.391	-0.132	0	0	0	0	0	0	0	0	0						0		0	0
134147	CMBL	carboxymethylenebutenolidase homolog (Pseudomonas)	0	-0.084	0.164	0.552	-0.501	-0.037	0	0	0	0	0	0	0	0	0						0		0	0
51727	CMPK1	cytidine monophosphate (UMP-CMP) kinase 1, cytosolic	0	-1.522	-0.758	0.003	-0.1	-0.953	0	0	0	0	0	0	0	0	0						0		0	1
1265	CNN2	calponin 2	0	0.837	0.283	-1.074	0.424	0.428	0	0	0	0	0	0	0	0	0						0		0	0
1303	COL12A1	collagen, type XII, alpha 1	0	-0.574	1.625	0.287	0.255	0.679	0	0	0	0	0	0	0	0	0						0		0	1
1278	COL1A2	collagen, type I, alpha 2	0	0.073	0.603	0.203	0.105	0.049	0	0	0	0	0	0	0	0	0						0		0	1
51200	CPA4	carboxypeptidase A4	0	-1.555	-0.044	-0.134	-0.11	-1.031	0	0	0	0	0	0	0	0	0						0		1	1
64784	CRTC3	CREB regulated transcription coactivator 3	0	-0.907	0.172	-0.356	1.074	0.468	0	0	0	0	0	0	0	0	0						0		0	0
1456	CSNK1G3	casein kinase 1, gamma 3	0	-0.302	-0.672	-1.516	0.484	-0.4	0	0	0	0	0	0	0	0	0						0		0	0
1476	CSTB	cystatin B (stefin B)	0	-0.521	1.259	1.184	-1.105	0.265	0	0	0	0	0	0	0	0	0						0		1	0
1487	CTBP1	C-terminal binding protein 1	1	-0.031	-0.018	-1.318	0.618	0.071	0	1	0	0	0	0	0	0	1				M1	M1	0		0	0	confirmed+GO	M1
7852	CXCR4	chemokine (C-X-C motif) receptor 4	0	-0.761	1.071	-0.207	-1.025	-0.231	0	0	0	0	0	0	0	0	0						0		1	1
27071	DAPP1	dual adaptor of phosphotyrosine and 3-phosphoinositides	0	-0.671	-1.763	0.259	-0.404	-0.588	0	0	0	0	0	0	0	0	0						0		0	0
79007	DBNDD1	dysbindin (dystrobrevin binding protein 1) domain containing 1	0	-1.157	-1.928	-0.263	1.123	-0.847	0	0	0	0	0	0	0	0	0						0		0	0
55827	DCAF6	DDB1 and CUL4 associated factor 6	0	1.06	0.044	0.496	0.529	0.784	0	0	0	0	0	0	0	0	0						0		0	0
23586	DDX58	DEAD (Asp-Glu-Ala-Asp) box polypeptide 58	0	-0.828	0.422	0.577	0.126	0.002	0	0	0	0	0	0	0	0	0						0		0	0
55601	DDX60	DEAD (Asp-Glu-Ala-Asp) box polypeptide 60	0	-0.032	-0.829	0.954	-0.823	-0.277	0	0	0	0	0	0	0	0	0						0		0	0
84649	DGAT2	diacylglycerol O-acyltransferase 2	0	-0.241	1.21	0.588	0.087	1.013	0	0	0	0	0	0	0	0	0						0		0	1
22943	DKK1	dickkopf WNT signaling pathway inhibitor 1	0	-0.083	-1.726	-1.588	-0.102	-1.561	0	0	0	0	0	0	0	0	0						0		0	1
27122	DKK3	dickkopf WNT signaling pathway inhibitor 3	0	-1.111	-0.231	0.76	-1.493	-0.767	0	0	0	0	0	0	0	0	0						0		0	1
10301	DLEU1	deleted in lymphocytic leukemia 1 (non-protein coding)	0	-0.501	0.376	-1.594	-0.201	-0.33	0	0	0	0	0	0	0	0	0						0		0	0
1786	DNMT1	DNA (cytosine-5-)-methyltransferase 1	1	-1.615	0.393	1.421	-0.045	-0.249	0	1	0	0	0	0	0	0	3				M2 PA PB2	M2 PA PB2	0		1	0	confirmed+GO	PA PB2 M2
1789	DNMT3B	DNA (cytosine-5-)-methyltransferase 3 beta	0	-1.417	-0.644	-0.029	-0.053	-1.004	0	0	0	0	0	0	0	0	0						0		1	0
80005	DOCK5	dedicator of cytokinesis 5	1	0.23	-0.145	1.16	-2.373	-1.258	0	0	0	0	0	0	1	0	0						0		0	0
1781	DYNC1I2	dynein, cytoplasmic 1, intermediate chain 2	0	-0.72	-0.696	0.936	0.613	-0.05	0	0	0	0	0	0	0	0	0						0		0	0
6990	DYNLT3	dynein, light chain, Tctex-type 3	0	-0.82	-0.588	1.03	0.942	0.145	0	0	0	0	0	0	0	0	0						0		0	1
1632	ECI1	enoyl-CoA delta isomerase 1	0	-0.24	0.877	-0.826	0.877	0.499	0	0	0	0	0	0	0	0	0						0		0	0
8662	EIF3B	eukaryotic translation initiation factor 3, subunit B	1	-0.026	0.187	-1.754	-1.585	-1.555	0	1	0	0	0	0	0	0	3				M1 NA NP	M1 NA NP	0		0	0	confirmed+PPI&GO	NP NA M1
1975	EIF4B	eukaryotic translation initiation factor 4B	1	-0.305	1.114	-0.073	-0.765	0.015	0	1	0	0	0	0	0	0	10				HA M1 NA NEP NP NS1 PA PB1 PB1F2 PB2	HA M1 NA NEP NP NS1 PA PB1 PB1F2 PB2	0		0	0	confirmed+PPI&GO	PB1 PB2 NA PB1F2 PA M1 NP NS1 HA NEP
1978	EIF4EBP1	eukaryotic translation initiation factor 4E binding protein 1	0	-1.378	-0.051	0.29	-0.584	-0.475	0	0	0	0	0	0	0	0	0						0		0	0
284361	EMC10	ER membrane protein complex subunit 10	0	-0.483	-0.847	-0.454	0.728	-0.678	0	0	0	0	0	0	0	0	0						0		0	1
56943	ENY2	enhancer of yellow 2 homolog (Drosophila)	0	1.836	-1.215	-1.124	-0.96	-1.578	0	0	0	0	0	0	0	0	1		NS1	0.4			0		0	0		NS1
2074	ERCC6	excision repair cross-complementation group 6	0	-1.009	-0.607	-0.392	-1.59	-1.633	0	0	0	0	0	0	0	0	0					NEP	0		0	0
2078	ERG	v-ets avian erythroblastosis virus E26 oncogene homolog	0	0.559	-0.955	-0.071	-0.299	-0.029	0	0	0	0	0	0	0	0	0						0		0	0
23404	EXOSC2	exosome component 2	0	1.385	-2.066	-0.132	-0.987	-0.859	0	0	0	0	0	0	0	0	0						0		0	0
2171	FABP5	fatty acid binding protein 5 (psoriasis-associated)	0	0.409	0.796		1.191	1.208	0	0	0	0	0	0	0	0	0						0		0	0
81889	FAHD1	fumarylacetoacetate hydrolase domain containing 1	0	1.61	1.114	1.099	0.368	1.575	0	0	0	0	0	0	0	0	0						0		0	0
116224	FAM122A	family with sequence similarity 122A	0	0.376	0.283	0.643	0.559	0.109	0	0	0	0	0	0	0	0	0						0		0	0
283742	FAM98B	family with sequence similarity 98, member B	0	2.136	2.45	0.568	0.306	2.229	0	0	0	0	0	0	0	0	0						0		0	1
2091	FBL	fibrillarin	0	1.612	-1.12	-0.746	0.331	-0.144	0	0	0	0	0	0	0	0	0					M1 NA NP PB1 PB2	0		0	0
162517	FBXO39	F-box protein 39	0	0.648	1.66	-0.017	1.317	1.652	0	0	0	0	0	0	0	0	0						0		0	0
10517	FBXW10	F-box and WD repeat domain containing 10	1	-0.321	-2.274	-0.72	0.713	-1.131	0	0	0	1	0	0	0	0	0						0		0	0
55612	FERMT1	fermitin family member 1	0	1.375	-0.068	0.714	-1.137	0.469	0	0	0	0	0	0	0	0	0						0		0	0
23770	FKBP8	FK506 binding protein 8, 38kDa	1	-0.85	-1.868	-1.44	0.445	-1.387	0	0	1	0	0	0	0	0	0						0		1	1
2353	FOS	FBJ murine osteosarcoma viral oncogene homolog	0	0.787	-0.533	-0.6	0.89	0.243	0	0	0	0	0	0	0	0	0						0		0	0
80020	FOXRED2	FAD-dependent oxidoreductase domain containing 2	0	-1.853	0.196	-1.071	-0.471	-0.708	0	0	0	0	0	0	0	0	0						0		0	1
122786	FRMD6	FERM domain containing 6	0	1.058	0.602	0.797	-0.147	0.78	0	0	0	0	0	0	0	0	0						0		0	0
391059	FRRS1	ferric-chelate reductase 1	0		-1.667	-0.418		-0.741	0	0	0	0	0	0	0	0	0						0		0	1
2565	GABRG1	gamma-aminobutyric acid (GABA) A receptor, gamma 1	0	0.071	0.778	0.801	-1.394	0.074	0	0	0	0	0	0	0	0	0						0		1	1
79833	GEMIN6	gem (nuclear organelle) associated protein 6	0	-1.835	0.445	-1.661	-0.038	-1.676	0	0	0	0	0	0	0	0	1		M2	1			0		0	0		M2
85476	GFM1	G elongation factor, mitochondrial 1	0	0.354	1.734	0.728	-1.135	0.473	0	0	0	0	0	0	0	0	0						0		0	0
81577	GFOD2	glucose-fructose oxidoreductase domain containing 2	0	0.024	-1.914	-1.006	-0.607	-0.945	0	0	0	0	0	0	0	0	0						0		0	1
9837	GINS1	GINS complex subunit 1 (Psf1 homolog)	0	0.769	-0.213	-1.43	-0.947	-0.488	0	0	0	0	0	0	0	0	0						0		0	0
26035	GLCE	glucuronic acid epimerase	0	0.124	-0.617	2.1	0.272	0.652	0	0	0	0	0	0	0	0	0						0		0	1
51031	GLOD4	glyoxalase domain containing 4	0	0.523	-0.188	0.263	0.356	-0.088	0	0	0	0	0	0	0	0	0						0		0	1
2769	GNA15	guanine nucleotide binding protein (G protein), alpha 15 (Gq class)	0	1.5	-1.067	-1.069	-1.171	-1.764	0	0	0	0	0	0	0	0	0						0		0	0
54584	GNB1L	guanine nucleotide binding protein (G protein), beta polypeptide 1-like	0	0.914	-1.337	-0.372	-0.47	-0.527	0	0	0	0	0	0	0	0	0						0		0	0
80273	GRPEL1	GrpE-like 1, mitochondrial (E. coli)	0	-0.726	-0.222	1.391	0.029	0.203	0	0	0	0	0	0	0	0	0					M1	0		0	0
55142	HAUS2	HAUS augmin-like complex, subunit 2	0	-1.185	2.199	0.94	0.996	0.394	0	0	0	0	0	0	0	0	0						0		0	0
3065	HDAC1	histone deacetylase 1	0	-1.616	0.285	1.207	-1.111	-0.77	0	0	0	0	0	0	0	0	0						0		1	0
3280	HES1	hes family bHLH transcription factor 1	0	0.584	-0.223	0	-0.402	0.013	0	0	0	0	0	0	0	0	0						0		0	0
3090	HIC1	hypermethylated in cancer 1	0	-1.373	0.649	-2.276	2.387	-1.211	0	0	0	0	0	0	0	0	0						0		0	0
25994	HIGD1A	HIG1 hypoxia inducible domain family, member 1A	0	0.768	-0.704	1.955	0.337	1.146	0	0	0	0	0	0	0	0	1		PA	0.78			0		0	1		PA
55355	HJURP	Holliday junction recognition protein	0	1.61	1.664	1.194	-0.367	1.654	0	0	0	0	0	0	0	0	0						0		0	0
3133	HLA-E	major histocompatibility complex, class I, E	0	0.362	-0.503	0.329	0.87	0.484	0	0	0	0	0	0	0	0	0						0		0	1
3151	HMGN2	high mobility group nucleosomal binding domain 2	1	-1.728	1.373	1.548	-0.816	-0.403	0	1	0	0	0	0	0	0	1				NP	NP	0		0	0		NP
79366	HMGN5	high mobility group nucleosome binding domain 5	0	-0.526	0.72	0.919	-0.936	0.256	0	0	0	0	0	0	0	0	0						0		0	0
653115	HNRNPA3P6	heterogeneous nuclear ribonucleoprotein A3 pseudogene 6	0						0	0	0	0	0	0	0	0	0						0		0	0
3185	HNRNPF	heterogeneous nuclear ribonucleoprotein F	0	-0.974	-0.895	-1.291	0.167	-1.462	0	0	0	0	0	0	0	0	0					HA M1 M2 NA NP PA PB1 PB2	0		0	0
3203	HOXA6	homeobox A6	0	-1.724	1.012	-0.186	1.182	-0.399	0	0	0	0	0	0	0	0	0						0		0	0
3384	ICAM2	intercellular adhesion molecule 2	0	-0.302	1.62	1.328	0.82	1.587	0	0	0	0	0	0	0	0	0						0		0	1
3437	IFIT3	interferon-induced protein with tetratricopeptide repeats 3	0	1.712	-0.67	-1.02	0.4	-0.007	0	0	0	0	0	0	0	0	0						0		0	0
3456	IFNB1	interferon, beta 1, fibroblast	0	-0.867	-0.695	-0.039	-0.493	-1.021	0	0	0	0	0	0	0	0	0						0		0	1
282616	IFNL2	interferon, lambda 2	0	-0.982	-0.011	2.685	2.65	0.711	0	0	0	0	0	0	0	0	0						0		0	1
282617	IFNL3	interferon, lambda 3	0		-1.002	-0.912	1.263	-0.786	0	0	0	0	0	0	0	0	0						0		0	1
255130	IGFBP7-AS1	IGFBP7 antisense RNA 1	0		1.776			2.55	0	0	0	0	0	0	0	0	0						0		0	0
25896	INTS7	integrator complex subunit 7	0	-0.329	0.337	-0.266	0.272	-0.397	0	0	0	0	0	0	0	0	0						0		0	1
128239	IQGAP3	IQ motif containing GTPase activating protein 3	0	-1.298	-1.756	0.462	-0.737	-1.184	0	0	0	0	0	0	0	0	0						0		0	0
3659	IRF1	interferon regulatory factor 1	1	-1.427	-0.001	0.071	1.112	0.027	0	0	0	0	1	0	0	0	0						0		0	0	confirmed+PPI&GO
3660	IRF2	interferon regulatory factor 2	3	-0.099	-1.762	0.119	-2.204	-1.83	0	0	0	1	1	1	0	0	0						0		0	0	Multiple Confirmed
3783	KCNN4	potassium intermediate/small conductance calcium-activated channel, subfamily N, member 4	0	-1.533	0.028	-0.253	0.474	-0.175	0	0	0	0	0	0	0	0	0						0		1	1
84678	KDM2B	lysine (K)-specific demethylase 2B	0	2.126	-0.5	0.247	0.316	0.733	0	0	0	0	0	0	0	0	0						0		0	0
3791	KDR	kinase insert domain receptor (a type III receptor tyrosine kinase)	0	0.698	-1.142	-1.216	0.847	-0.819	0	0	0	0	0	0	0	0	0						0		1	1
81930	KIF18A	kinesin family member 18A	0	0.739	-0.245	-0.572	0.77	0.319	0	0	0	0	0	0	0	0	0						0		0	0
83855	KLF16	Kruppel-like factor 16	0	0.676	-0.525	-0.935	-1.345	-0.805	0	0	0	0	0	0	0	0	0						0		0	0
10324	KLHL41	kelch-like family member 41	0	-0.037	2.01	0.293	-0.044	0.691	0	0	0	0	0	0	0	0	0						0		0	0
9757	KMT2B	lysine (K)-specific methyltransferase 2B	0	1.323	-0.693	-1.277	1.364	-0.044	0	0	0	0	0	0	0	0	0						0		0	0
3885	KRT34	keratin 34	0	-2.179	-0.023	1.341	2.102	-1.003	0	0	0	0	0	0	0	0	0						0		0	0
3915	LAMC1	laminin, gamma 1 (formerly LAMB2)	0	-0.548	-0.765	-0.854	-0.548	-1.899	0	0	0	0	0	0	0	0	0						0		0	1
27074	LAMP3	lysosomal-associated membrane protein 3	0	-0.475	1.115	1.038	-1.076	0.345	0	0	0	0	0	0	0	0	0						0		0	1
7805	LAPTM5	lysosomal protein transmembrane 5	0	0.266	0.762	1.906	0.83	1.628	0	0	0	0	0	0	0	0	0						0		0	1
3956	LGALS1	lectin, galactoside-binding, soluble, 1	0	-0.24	0.043	-1.126	-1.094	-0.885	0	0	0	0	0	0	0	0	0					HA M1	0		0	0
3965	LGALS9	lectin, galactoside-binding, soluble, 9	0	-0.073	-2.983	-0.835	0.605	-1.989	0	0	0	0	0	0	0	0	0						0		0	0
5641	LGMN	legumain	0	0.634	0.454	0.415	1.041	0.757	0	0	0	0	0	0	0	0	0						0		0	1
205251	LINC00116	long intergenic non-protein coding RNA 116	0	1.136	0.473		1.497	1.615	0	0	0	0	0	0	0	0	0						0		0	0
400955	LINC01122	long intergenic non-protein coding RNA 1122	0		-0.075	0.739		0.939	0	0	0	0	0	0	0	0	0						0		0	0
122769	LRR1	leucine rich repeat protein 1	0	0.035	-0.213	1.625	0.722	1.268	0	0	0	0	0	0	0	0	0						0		0	0
64101	LRRC4	leucine rich repeat containing 4	0	0.92	-0.084	-0.719	-0.234	-0.005	0	0	0	0	0	0	0	0	0						0		0	1
4061	LY6E	lymphocyte antigen 6 complex, locus E	0	0.677	0.594	-1.189	-0.459	0.168	0	0	0	0	0	0	0	0	0						0		0	1
10296	MAEA	macrophage erythroblast attacher	1	1.159	1.518	0.377	0.977	1.46	0	0	0	0	0	0	1	0	0						0		0	0
114569	MAL2	mal, T-cell differentiation protein 2 (gene/pseudogene)	0	0.945	-0.382	0.121	0.571	0.603	0	0	0	0	0	0	0	0	0						0		0	1
256691	MAMDC2	MAM domain containing 2	0	0.303	0.15	2.225	0.849	1.658	0	0	0	0	0	0	0	0	0						0		0	1
7873	MANF	mesencephalic astrocyte-derived neurotrophic factor	0	-0.082	-0.178	0.717	-0.236	0.001	0	0	0	0	0	0	0	0	0						0		0	1
5609	MAP2K7	mitogen-activated protein kinase kinase 7	0	-0.585	0.358	-0.299	0.225	-0.358	0	0	0	0	0	0	0	0	0						0		1	0
4082	MARCKS	myristoylated alanine-rich protein kinase C substrate	0	-0.762	0.454	0.74	0.523	0.27	0	0	0	0	0	0	0	0	1		PB2	0.4			0		0	0		PB2
53615	MBD3	methyl-CpG binding domain protein 3	0	2.259	0.397	0.826	-0.299	1.618	0	0	0	0	0	0	0	0	0						0		0	0
4162	MCAM	melanoma cell adhesion molecule	0	-0.577	-0.162	0.448	0.392	-0.215	0	0	0	0	0	0	0	0	0						0		0	1
55388	MCM10	minichromosome maintenance complex component 10	0	0.464	0.552	-0.919	1.8	0.809	0	0	0	0	0	0	0	0	0						0		0	0
4171	MCM2	minichromosome maintenance complex component 2	0	0.834	-0.978	-1.673	1.499	-0.541	0	0	0	0	0	0	0	0	0						0		0	0
84246	MED10	mediator complex subunit 10	0	-1.833	3.268	0.935	0.328	-0.549	0	0	0	0	0	0	0	0	0						0		0	0
79006	METRN	meteorin, glial cell differentiation regulator	0	0.73	-1.788	-1.315	-0.158	-1.11	0	0	0	0	0	0	0	0	0						0		0	1
8076	MFAP5	microfibrillar associated protein 5	0	0.94	1.529	2.013	-1.339	0.159	0	0	0	0	0	0	0	0	0						0		0	1
10227	MFSD10	major facilitator superfamily domain containing 10	0	0.12	0.645	-1.245	-1.37	-0.988	0	0	0	0	0	0	0	0	0						0		0	1
84299	MIEN1	migration and invasion enhancer 1	0	-1.827	-1.247	-0.842	-0.676	-2.122	0	0	0	0	0	0	0	0	0						0		0	0
10962	MLLT11	myeloid/lymphoid or mixed-lineage leukemia (trithorax homolog, Drosophila); translocated to, 11	1	0.134	-0.035	1	0.648	0.691	0	0	0	0	0	0	0	1	0						0		0	0
4332	MNDA	myeloid cell nuclear differentiation antigen	0	-1.125	0.12	1.028	0.885	0.491	0	0	0	0	0	0	0	0	0						0		0	0
25874	MPC2	mitochondrial pyruvate carrier 2	0	-1.51	-0.658	0.196	-0.941	-1.037	0	0	0	0	0	0	0	0	0						0		0	0
4356	MPP3	membrane protein, palmitoylated 3 (MAGUK p55 subfamily member 3)	0	0.619	-0.264	0.253	-1.244	0.071	0	0	0	0	0	0	0	0	0						0		0	0
122704	MRPL52	mitochondrial ribosomal protein L52	0	0.373	1.569	0.859	0.987	1.523	0	0	0	0	0	0	0	0	0						0		0	1
78988	MRPL57	mitochondrial ribosomal protein L57	0	0.993	0.431	0.773	1.968	1.922	0	0	0	0	0	0	0	0	0						0		0	0
51021	MRPS16	mitochondrial ribosomal protein S16	0	0.113	-0.282	-0.002	-0.578	-0.77	0	0	0	0	0	0	0	0	1		NP	0.95			0		0	0		NP
219995	MS4A15	membrane-spanning 4-domains, subfamily A, member 15	0	0.484	-0.73	-1.075	0.165	-0.157	0	0	0	0	0	0	0	0	0						0		0	1
4522	MTHFD1	methylenetetrahydrofolate dehydrogenase (NADP+ dependent) 1, methenyltetrahydrofolate cyclohydrolase, formyltetrahydrofolate synthetase	0	-1.135	-0.721	0.83	0.148	-0.098	0	0	0	0	0	0	0	0	1		PB1F2	0.4			0		1	1		PB1F2
4605	MYBL2	v-myb avian myeloblastosis viral oncogene homolog-like 2	0	-2.512	0.573	0.626	0.732	-1.428	0	0	0	0	0	0	0	0	0						0		0	0
80179	MYO19	myosin XIX	0	-0.694	-0.234	0.457	0.534	-0.069	0	0	0	0	0	0	0	0	0						0		0	0
339344	MYPOP	Myb-related transcription factor, partner of profilin	0	-0.056	-0.406		-0.821	-0.649	0	0	0	0	0	0	0	0	0						0		0	0
80097	MZT2B	mitotic spindle organizing protein 2B	0	-0.52	0.305	-0.465	0.899	0.367	0	0	0	0	0	0	0	0	1		M2	0.4			0		0	0		M2
23397	NCAPH	non-SMC condensin I complex, subunit H	0	-1.617	0.464	0.719	-1.04	-0.653	0	0	0	0	0	0	0	0	1		M2	0.4		M1 M2	0		0	0		M2
29781	NCAPH2	non-SMC condensin II complex, subunit H2	0	-0.354	-0.069	0.672	-0.278	0.023	0	0	0	0	0	0	0	0	1	PA					0		0	0		PA
4690	NCK1	NCK adaptor protein 1	0	1.127	0.058	-1.058	-0.818	-0.269	0	0	0	0	0	0	0	0	0						0		0	0
54820	NDE1	nudE neurodevelopment protein 1	0	-3.069	-0.566	-0.605	0.209	-2.093	0	0	0	0	0	0	0	0	0						0		0	0	GO+ZRSA
80762	NDFIP1	Nedd4 family interacting protein 1	0	-0.283	-0.577	1.095	1.968	0.7	0	0	0	0	0	0	0	0	0						0		0	1
29078	NDUFAF4	NADH dehydrogenase (ubiquinone) complex I, assembly factor 4	0	0.636	-0.076	1.206	-0.757	1.004	0	0	0	0	0	0	0	0	0					M1	0		0	0
10763	NES	nestin	0	-0.127	-0.142	-1.201	0.015	-0.932	0	0	0	0	0	0	0	0	0						0		0	0
57224	NHSL1	NHS-like 1	0		0.617	0.447		0.781	0	0	0	0	0	0	0	0	0						0		0	0
51388	NIP7	NIP7, nucleolar pre-rRNA processing protein	0	1.176	2.179	-1.041	-2.019	-0.8	0	0	0	0	0	0	0	0	0						0		0	0
4858	NOVA2	neuro-oncological ventral antigen 2	0	1.444	0.109	-0.886	0.027	0.351	0	0	0	0	0	0	0	0	0						0		0	0
10577	NPC2	Niemann-Pick disease, type C2	0	-0.617	0.878	1.305	-1.304	0.089	0	0	0	0	0	0	0	0	0						0		1	1
3084	NRG1	neuregulin 1	1	-0.304	-0.706	-0.641	0.602	-0.402	0	0	0	0	0	0	0	1	0						0		0	1	confirmed+GO
134492	NUDCD2	NudC domain containing 2	0	-0.735	0.118	-0.316	0.564	-0.019	0	0	0	0	0	0	0	0	0						0		0	0
79902	NUP85	nucleoporin 85kDa	1	1.833	-0.82	1.741	-2.503	-1.418	0	0	0	0	0	0	0	1	0					M2	0		0	1	confirmed+PPI&GO
9688	NUP93	nucleoporin 93kDa	1	-0.277	-1.303	-1.342	0.476	-1.088	0	1	0	0	0	0	0	0	2		M2	0.89	M1 M2	M1 M2	0		0	1	confirmed+PPI&GO	M1 M2
729148	NUS1P1	nuclear undecaprenyl pyrophosphate synthase 1 homolog (S. cerevisiae) pseudogene 1	0		2.034			2.788	0	0	0	0	0	0	0	0	0						0		0	1
51203	NUSAP1	nucleolar and spindle associated protein 1	0	0.9	0.279	-0.536	-1.045	0.237	0	0	0	0	0	0	0	0	0					NA NP	0		0	0
94103	ORMDL3	ORMDL sphingolipid biosynthesis regulator 3	0	0.166	1.079	0.111	0.122	0.459	0	0	0	0	0	0	0	0	0						0		0	1
28962	OSTM1	osteopetrosis associated transmembrane protein 1	0	-0.43	1.182	-0.753	0.978	0.429	0	0	0	0	0	0	0	0	0						0		0	1
23252	OTUD3	OTU deubiquitinase 3	0	0.371	1.154	-0.75	2.315	1.076	0	0	0	0	0	0	0	0	0						0		0	0
124641	OVCA2	ovarian tumor suppressor candidate 2	0	0.947	-1.248	0.581	0.139	0.293	0	0	0	0	0	0	0	0	0						0		0	0
8106	PABPN1	poly(A) binding protein, nuclear 1	0	-0.573	1.633	0.152	-0.462	0.371	0	0	0	0	0	0	0	0	1		NP	0.86		NP NS1	0		0	0		NP
5069	PAPPA	pregnancy-associated plasma protein A, pappalysin 1	0	0.451	-1.522	-2.357	-1.23	-2.053	0	0	0	0	0	0	0	0	0						0		1	1
5073	PARN	poly(A)-specific ribonuclease	0	-0.887	1.062	0.915	0.6	0.785	0	0	0	0	0	0	0	0	0						0		0	0
29780	PARVB	parvin, beta	0	-0.403	-0.346	-0.782	1.389	-0.479	0	0	0	0	0	0	0	0	0						0		0	1
51260	PBDC1	polysaccharide biosynthesis domain containing 1	0	-0.573	-0.01	-0.321	-0.564	-0.977	0	0	0	0	0	0	0	0	0						0		0	0
56147	PCDHA1	protocadherin alpha 1	0	-1.003	1.328	0.891	1.095	0.678	0	0	0	0	0	0	0	0	0						0		0	1
56136	PCDHA13	protocadherin alpha 13	0	-0.379	0.846	0.086	1.104	0.852	0	0	0	0	0	0	0	0	0						0		0	1
56146	PCDHA2	protocadherin alpha 2	0	-1.875	-1.075	-1.439	0.734	-1.776	0	0	0	0	0	0	0	0	0						0		0	1
56144	PCDHA4	protocadherin alpha 4	0	1.257	0.195	0.594	0.065	1.078	0	0	0	0	0	0	0	0	0						0		0	1
56143	PCDHA5	protocadherin alpha 5	0	-0.045	-1.739	1.199	0.105	-0.419	0	0	0	0	0	0	0	0	0						0		0	1
56142	PCDHA6	protocadherin alpha 6	0	-0.789	-0.067	-1.318	-0.913	-1.279	0	0	0	0	0	0	0	0	0						0		0	1
56141	PCDHA7	protocadherin alpha 7	0	-0.799	1.06	0.172	0.081	0.471	0	0	0	0	0	0	0	0	0						0		0	1
56140	PCDHA8	protocadherin alpha 8	0	-0.622	0.31	0.796	1.175	0.956	0	0	0	0	0	0	0	0	0						0		0	1
9752	PCDHA9	protocadherin alpha 9	1	-0.54	0.819	0.033	-1.623	-0.26	0	0	0	0	0	0	1	0	0						0		0	1
56134	PCDHAC2	protocadherin alpha subfamily C, 2	0	0.281	-0.04	0.612	0.946	0.605	0	0	0	0	0	0	0	0	0						0		0	1
56034	PDGFC	platelet derived growth factor C	0	-1.236	-0.051	1.614	-0.339	0.058	0	0	0	0	0	0	0	0	0						0		0	1
23042	PDXDC1	pyridoxal-dependent decarboxylase domain containing 1	0	0.307	-1.397	0.592	-0.511	0.024	0	0	0	0	0	0	0	0	0						0		1	0
5175	PECAM1	platelet/endothelial cell adhesion molecule 1	0	0.985	1.036	0.107	-0.213	0.746	0	0	0	0	0	0	0	0	0						0		0	0
8864	PER2	period circadian clock 2	0	2.077	0.497	0.551	0.496	1.15	0	0	0	0	0	0	0	0	0						0		0	0
26147	PHF19	PHD finger protein 19	0	-1.45	0.105	0.001	0.06	-0.787	0	0	0	0	0	0	0	0	0						0		0	0
5253	PHF2	PHD finger protein 2	2	1.433	-2.529	-1.333	1.741	-1.452	0	0	1	1	0	0	0	0	0						0		0	0	Multiple Confirmed
51105	PHF20L1	PHD finger protein 20-like 1	0	0.846	-1.432	-0.881	0.095	-0.373	0	0	0	0	0	0	0	0	0						0		0	0
5257	PHKB	phosphorylase kinase, beta	0	0.368	0.334	0.724	0.03	0.246	0	0	0	0	0	0	0	0	0						0		0	0
5294	PIK3CG	phosphatidylinositol-4,5-bisphosphate 3-kinase, catalytic subunit gamma	0	-1.409	1.127	0.439	-0.116	0.054	0	0	0	0	0	0	0	0	0						0		1	0
5300	PIN1	peptidylprolyl cis/trans isomerase, NIMA-interacting 1	1	1.105	-1.609	-0.463	0.104	-0.24	0	0	0	1	0	0	0	0	0						0		0	0	confirmed+PPI
51177	PLEKHO1	pleckstrin homology domain containing, family O member 1	0	-0.843	-0.706	-0.183	-0.565	-1.278	0	0	0	0	0	0	0	0	0						0		0	0
5426	POLE	polymerase (DNA directed), epsilon, catalytic subunit	0	1.024	-0.739	-0.326	-2.952	-1.957	0	0	0	0	0	0	0	0	0						0		1	0
5434	POLR2E	polymerase (RNA) II (DNA directed) polypeptide E, 25kDa	0	0.087	-0.49	-0.916	-0.495	-0.815	0	0	0	0	0	0	0	0	0						0		0	0
51367	POP5	processing of precursor 5, ribonuclease P/MRP subunit (S. cerevisiae)	0	-0.582	-0.023	0.525	0.191	-0.083	0	0	0	0	0	0	0	0	0						0		0	0
10631	POSTN	periostin, osteoblast specific factor	0	-0.42	-1.316	-0.561	0.781	-0.619	0	0	0	0	0	0	0	0	0						0		0	1
79144	PPDPF	pancreatic progenitor cell differentiation and proliferation factor	0	-0.323	-0.982	0.312	-0.652	-0.439	0	0	0	0	0	0	0	0	0						0		0	0
8496	PPFIBP1	PTPRF interacting protein, binding protein 1 (liprin beta 1)	0	-0.062	0.351	-0.803	-0.604	-0.371	0	0	0	0	0	0	0	0	0					M2	0		0	0
5493	PPL	periplakin	0	0.116	0.598	1.021	-0.868	0.721	0	0	0	0	0	0	0	0	0						0		0	0
81706	PPP1R14C	protein phosphatase 1, regulatory (inhibitor) subunit 14C	0	0.63	-0.542	-0.841	0.856	0.226	0	0	0	0	0	0	0	0	0						0		0	0
5519	PPP2R1B	protein phosphatase 2, regulatory subunit A, beta	0	-0.147	1.325	-1.107	0.158	0.443	0	0	0	0	0	0	0	0	0					M2	0		0	0
10544	PROCR	protein C receptor, endothelial	0	0.327	-0.289	0.387	1.583	0.86	0	0	0	0	0	0	0	0	0						0		0	1
29122	PRSS50	protease, serine, 50	0	-0.279	-0.673	-0.429	-1.461	-1.437	0	0	0	0	0	0	0	0	0						0		1	1
5698	PSMB9	proteasome (prosome, macropain) subunit, beta type, 9	1	0.083	-0.746	-0.744	-0.069	-0.821	0	0	0	0	1	0	0	0	0						0		0	0	confirmed+PPI&GO
5705	PSMC5	proteasome (prosome, macropain) 26S subunit, ATPase, 5	0	2.392	-1.619	-1.21	-0.511	-0.932	0	0	0	0	0	0	0	0	2		PB1 PB2	0.72; 0.73		HA M1 NA PA PB2	0		0	0		PB1 PB2
22949	PTGR1	prostaglandin reductase 1	0	-0.046	-0.177	-1.19	0.347	-0.378	0	0	0	0	0	0	0	0	0						0		1	0
5743	PTGS2	prostaglandin-endoperoxide synthase 2 (prostaglandin G/H synthase and cyclooxygenase)	0	0.174	-1.521	-0.737	0.734	-0.127	0	0	0	0	0	0	0	0	0						0		1	1
5795	PTPRJ	protein tyrosine phosphatase, receptor type, J	1	-1.165	-0.486	-0.549	-1.468	-1.791	0	0	0	0	0	0	0	1	0						0		1	1
9232	PTTG1	pituitary tumor-transforming 1	0	-0.496	-0.128	-0.654	-0.521	-1.18	0	0	0	0	0	0	0	0	0						0		0	0
5837	PYGM	phosphorylase, glycogen, muscle	0	1.114	0.341	-0.061	1.35	1.214	0	0	0	0	0	0	0	0	0						0		1	0
149628	PYHIN1	pyrin and HIN domain family, member 1	0	-0.284	0.879	-0.202	0.07	0.28	0	0	0	0	0	0	0	0	0						0		0	0
79832	QSER1	glutamine and serine rich 1	0	1.474	0.649	1.092	-0.982	0.711	0	0	0	0	0	0	0	0	0						0		0	0
9230	RAB11B	RAB11B, member RAS oncogene family	1	-1.214	-0.137	-0.648	1.419	-0.106	0	0	1	0	0	0	0	0	0						0		0	0
154064	RAET1L	retinoic acid early transcript 1L	0	1.9	-0.967	-0.05	-1.309	-0.522	0	0	0	0	0	0	0	0	0						0		0	1
5898	RALA	v-ral simian leukemia viral oncogene homolog A (ras related)	0	-0.698	0.083	1.249	-1.599	-0.226	0	0	0	0	0	0	0	0	0						0		0	0
5905	RANGAP1	Ran GTPase activating protein 1	0	-0.56	-2.233	0.126	-0.899	-1.074	0	0	0	0	0	0	0	0	0						0		0	0
10432	RBM14	RNA binding motif protein 14	1	-2.16	-0.589	-0.255	-1.64	-1.641	1	0	0	0	0	0	0	0	1		PB2	0.4			0		0	0		PB2
54502	RBM47	RNA binding motif protein 47	0	-0.53	-0.893	-0.084	0.717	-0.005	0	0	0	0	0	0	0	0	0						0		0	0
5983	RFC3	replication factor C (activator 1) 3, 38kDa	0	0.515	0.28	1.437	1.487	1.419	0	0	0	0	0	0	0	0	0					M2	0		0	0
55159	RFWD3	ring finger and WD repeat domain 3	0	-1.192	0.057	0.795	-2.497	-1.411	0	0	0	0	0	0	0	0	0						0		0	0
64795	RMND5A	required for meiotic nuclear division 5 homolog A (S. cerevisiae)	0	1.014	0.667	-0.428	0.152	0.713	0	0	0	0	0	0	0	0	0						0		0	0
6035	RNASE1	ribonuclease, RNase A family, 1 (pancreatic)	0	-2.047	2.128	1.085	-0.189	-0.836	0	0	0	0	0	0	0	0	0						0		0	1
9604	RNF14	ring finger protein 14	0	0.458	0.496	0.012	0.274	-0.134	0	0	0	0	0	0	0	0	0						0		0	0
494470	RNF165	ring finger protein 165	0			-0.891		-0.286	0	0	0	0	0	0	0	0	0						0		0	1
11237	RNF24	ring finger protein 24	1	0.264	0.356	-1.15	1.861	0.448	0	0	0	0	0	0	1	0	0						0		0	1
6047	RNF4	ring finger protein 4	0	-0.686	0.5	0.13	-0.266	-0.126	0	0	0	0	0	0	0	0	0						0		0	0
6091	ROBO1	roundabout, axon guidance receptor, homolog 1 (Drosophila)	0	0.654	-0.753	-0.651	-0.41	-0.6	0	0	0	0	0	0	0	0	0						0		0	1
6152	RPL24	ribosomal protein L24	0	-0.527	-1.58	-2.28	-0.495	-1.808	0	0	0	0	0	0	0	0	0					HA M1 M2 NA NP NS1 PA PB1 PB2	0		0	0
91582	RPS19BP1	ribosomal protein S19 binding protein 1	0	-0.28	0.062	-0.769	0	-0.855	0	0	0	0	0	0	0	0	0						0		0	0
8986	RPS6KA4	ribosomal protein S6 kinase, 90kDa, polypeptide 4	1	-0.675	-0.766	-1.028	-1.025	-2.118	0	0	0	0	1	0	0	0	0						0		1	0	confirmed+GO
6238	RRBP1	ribosome binding protein 1	0	-0.079	-0.185	0.055	-0.312	-0.865	0	0	0	0	0	0	0	0	1		M2	0.4		M1 NA NP PB1	0		0	1		M2
91543	RSAD2	radical S-adenosyl methionine domain containing 2	0	0.408	0.681	-1.248	0.325	0.174	0	0	0	0	0	0	0	0	0						0		0	1
25914	RTTN	rotatin	0	1.281	-0.359	0.128	-0.988	0.388	0	0	0	0	0	0	0	0	0						0		0	1
80230	RUFY1	RUN and FYVE domain containing 1	0	0.301	2.793	-0.602	-1.253	0.116	0	0	0	0	0	0	0	0	0						0		0	0
54809	SAMD9	sterile alpha motif domain containing 9	0	-0.203	-0.285	0.42	-0.995	-0.261	0	0	0	0	0	0	0	0	0						0		0	0
81846	SBF2	SET binding factor 2	0	-0.48	-0.726	-1.479	-0.835	-1.782	0	0	0	0	0	0	0	0	0						0		0	0
6309	SC5D	sterol-C5-desaturase	0	0.053	-0.511	1.718	1.389	1.299	0	0	0	0	0	0	0	0	0						0		0	0
8796	SCEL	sciellin	0	-0.795	-0.263	0.212	1.579	0.543	0	0	0	0	0	0	0	0	0						0		0	0
6334	SCN8A	sodium channel, voltage gated, type VIII, alpha subunit	1	-0.501	1.664	0.869	0.186	1.472	0	0	1	0	0	0	0	0	0						0		1	1
79634	SCRN3	secernin 3	0	0.663	0.541	1.905	0.28	1.352	0	0	0	0	0	0	0	0	0						0		0	0
10993	SDS	serine dehydratase	0	-1.144	-0.157	-1.591	1.232	-0.824	0	0	0	0	0	0	0	0	0						0		0	0
57190	SEPN1	selenoprotein N, 1	0	0.995	0.441	1.185	1.59	1.548	0	0	0	0	0	0	0	0	0						0		0	1
6414	SEPP1	selenoprotein P, plasma, 1	0	1.038	1.47	1.252	0.8	1.396	0	0	0	0	0	0	0	0	0						0		0	1
5267	SERPINA4	serpin peptidase inhibitor, clade A (alpha-1 antiproteinase, antitrypsin), member 4	0	-1.316	-0.257	-1.047	-0.512	-1.402	0	0	0	0	0	0	0	0	0						0		1	1
57630	SH3RF1	SH3 domain containing ring finger 1	0	2.291	1.108	0.943	0.519	2.101	0	0	0	0	0	0	0	0	0						0		0	0
6470	SHMT1	serine hydroxymethyltransferase 1 (soluble)	0	1.446	0.724	1.572	-0.215	1.519	0	0	0	0	0	0	0	0	0						0		1	0
57477	SHROOM4	shroom family member 4	0	0.758	-0.735	-0.995	-0.741	-1.178	0	0	0	0	0	0	0	0	0						0		0	0
10572	SIVA1	SIVA1, apoptosis-inducing factor	0	-0.031	-0.549	-0.038	2.813	0.091	0	0	0	0	0	0	0	0	0						0		0	0
293	SLC25A6	solute carrier family 25 (mitochondrial carrier; adenine nucleotide translocator), member 6	0	1.48	1.544	0.841	-0.732	1.1	0	0	0	0	0	0	0	0	1		HA	0.71		HA M1 M2 NA NP PA PB1 PB2	0		1	1		HA
204962	SLC44A5	solute carrier family 44, member 5	0	0.738	0.259	-0.084	-0.981	0.265	0	0	0	0	0	0	0	0	0						0		0	1
9057	SLC7A6	solute carrier family 7 (amino acid transporter light chain, y+L system), member 6	0	0.932	0.291	-1.235	-0.276	0.316	0	0	0	0	0	0	0	0	0						0		1	1
28231	SLCO4A1	solute carrier organic anion transporter family, member 4A1	0	0.109	-0.642	-1.024	0.54	-0.06	0	0	0	0	0	0	0	0	0						0		0	1
6617	SNAPC1	small nuclear RNA activating complex, polypeptide 1, 43kDa	0	0.79	0.831	0.747	-0.046	0.42	0	0	0	0	0	0	0	0	0						0		0	0
79622	SNRNP25	small nuclear ribonucleoprotein 25kDa (U11/U12)	0	-0.408	0.215	0.642	-0.49	0.109	0	0	0	0	0	0	0	0	0						0		0	0
6634	SNRPD3	small nuclear ribonucleoprotein D3 polypeptide 18kDa	2	-2.465	-2.357	-2.15	0.636	-3.255	1	1	0	0	0	0	0	0	5		NP	0.72	M1 NA NP PA PB2	M1 NA NP PA PB2	0		0	0	Multiple Confirmed	NP NA PA M1 PB2
140710	SOGA1	suppressor of glucose, autophagy associated 1	0	1.703	0.345	1.116	-1.164	0.426	0	0	0	0	0	0	0	0	0						0		0	0
6672	SP100	SP100 nuclear antigen	1	0.027	0.867	0.431	-0.834	0.48	0	0	0	0	0	0	0	1	1	NS1					0		0	0	confirmed+GO	NS1
8405	SPOP	speckle-type POZ protein	0	-0.726	0.416	0.979	-0.87	-0.107	0	0	0	0	0	0	0	0	0						0		0	0
6712	SPTBN2	spectrin, beta, non-erythrocytic 2	0	1.346	-0.55	0.828	-0.928	0.212	0	0	0	0	0	0	0	0	0						0		0	0
6821	SUOX	sulfite oxidase	0	0.505	0.653	-0.101	-0.651	0.124	0	0	0	0	0	0	0	0	0						0		1	1
23208	SYT11	synaptotagmin XI	0	0.018	-0.66	-1.118	-0.775	-1.038	0	0	0	0	0	0	0	0	0						0		0	0
6874	TAF4	TAF4 RNA polymerase II, TATA box binding protein (TBP)-associated factor, 135kDa	0	0.23	-0.184	-0.38	0.466	-0.186	0	0	0	0	0	0	0	0	0						0		0	0
6876	TAGLN	transgelin	0	0.924	0.6	1.436	0.962	1.345	0	0	0	0	0	0	0	0	0						0		0	0
9882	TBC1D4	TBC1 domain family, member 4	0	-1.413	0.285	1.193	1.312	0.049	0	0	0	0	0	0	0	0	1		HA	0.4			0		0	0		HA
55714	TENM3	teneurin transmembrane protein 3	0	0.14	0.056		1.493	0.912	0	0	0	0	0	0	0	0	0						0		0	0
54790	TET2	tet methylcytosine dioxygenase 2	0	-0.208	-1.139	1.532	-0.626	-0.233	0	0	0	0	0	0	0	0	0						0		1	0
7027	TFDP1	transcription factor Dp-1	0	1.194	0.408	-0.57	-1.387	0.084	0	0	0	0	0	0	0	0	0						0		0	0
7056	THBD	thrombomodulin	0	-0.703	0.9	0.747	-0.076	0.532	0	0	0	0	0	0	0	0	0						0		0	1
90381	TICRR	TOPBP1-interacting checkpoint and replication regulator	0	0.431	0.931	-0.615	0.428	0.578	0	0	0	0	0	0	0	0	0						0		0	0
26517	TIMM13	translocase of inner mitochondrial membrane 13 homolog (yeast)	0	-1.022	-0.85	-0.596	-0.359	-1.577	0	0	0	0	0	0	0	0	0						0		0	0
57707	TLDC1	TBC/LysM-associated domain containing 1	1	-1.639	-0.589	-0.09	0.248	-0.544	0	0	0	0	1	0	0	0	0						0		0	0
7090	TLE3	transducin-like enhancer of split 3	0	0.68	-1.83	1.689	0.181	-0.545	0	0	0	0	0	0	0	0	0						0		0	0
55260	TMEM143	transmembrane protein 143	0	-0.919	0.818	1.521	-0.3	0.666	0	0	0	0	0	0	0	0	0						0		0	1
161291	TMEM30B	transmembrane protein 30B	0	0.808	1.353	1.11	1.102	1.222	0	0	0	0	0	0	0	0	0						0		0	1
157378	TMEM65	transmembrane protein 65	0	0.804	1.016	0.389	-0.054	0.716	0	0	0	0	0	0	0	0	0						0		0	1
54968	TMEM70	transmembrane protein 70	0	-0.204	0.88	1.48	0.526	1.404	0	0	0	0	0	0	0	0	0						0		0	1
84910	TMEM87B	transmembrane protein 87B	0	-0.334	-0.446	0.871	0.395	0.487	0	0	0	0	0	0	0	0	0						0		0	1
27242	TNFRSF21	tumor necrosis factor receptor superfamily, member 21	0	0.435	0.058	1.25	-0.302	0.945	0	0	0	0	0	0	0	0	0						0		0	1
10673	TNFSF13B	tumor necrosis factor (ligand) superfamily, member 13b	0	0.887	-0.752	-0.857	-0.602	-0.935	0	0	0	0	0	0	0	0	0						0		1	1
10318	TNIP1	TNFAIP3 interacting protein 1	0	0.788	0.046	0.873	1.817	1.702	0	0	0	0	0	0	0	0	0						0		0	0
7167	TPI1	triosephosphate isomerase 1	1	1.075	-2.171	0.876	0.839	-0.992	0	1	0	0	0	0	0	0	3				M1 NA NP	M1 NA NP	0		1	0		NP NA M1
126003	TRAPPC5	trafficking protein particle complex 5	0	-0.034	0.313	0.354	0.603	0.049	0	0	0	0	0	0	0	0	1		M2	1		M2	0		0	0		M2
10346	TRIM22	tripartite motif containing 22	1		0.766	0.73	0.823	0.695	0	0	0	0	1	0	0	0	0						0		1	0
10155	TRIM28	tripartite motif containing 28	3	-2.153	-0.011	-2.236	0.046	-2.455	1	1	1	0	0	0	0	0	6				HA M1 NA NP PB1 PB2	HA M1 NA NP PB1 PB2	0		0	1	Multiple Confirmed	PB1 PB2 NA M1 NP HA
85363	TRIM5	tripartite motif containing 5	0	-0.571	1.21	1.605	-1.204	0.174	0	0	0	0	0	0	0	0	0						0		1	0
54931	TRMT10C	tRNA methyltransferase 10 homolog C (S. cerevisiae)	0	-0.004	0.642	1.171	-0.535	0.947	0	0	0	0	0	0	0	0	0						0		0	0
8295	TRRAP	transformation/transcription domain-associated protein	0	1.561	1.385	-1.4	-2.627	-1.571	0	0	0	0	0	0	0	0	0						0		1	1
9819	TSC22D2	TSC22 domain family, member 2	0	0.395	-1.026	0.229	0.208	-0.299	0	0	0	0	0	0	0	0	0						0		0	0
51175	TUBE1	tubulin, epsilon 1	0	-1.364	0.116	-0.271	-0.355	-0.765	0	0	0	0	0	0	0	0	0						0		1	0
51061	TXNDC11	thioredoxin domain containing 11	1	-0.519	1.114	-1.413	0.058	0.049	0	0	1	0	0	0	0	0	0						0		1	1
10054	UBA2	ubiquitin-like modifier activating enzyme 2	0	1.054	-2.131	-1.264	0.42	-1.019	0	0	0	0	0	0	0	0	0						0		0	1
79876	UBA5	ubiquitin-like modifier activating enzyme 5	0	2.702	0.682	0.213	-1.303	0.214	0	0	0	0	0	0	0	0	0						0		0	1
7324	UBE2E1	ubiquitin-conjugating enzyme E2E 1	0	-2.322	0.424	-0.218	0.875	-1.194	0	0	0	0	0	0	0	0	0						0		0	0
7334	UBE2N	ubiquitin-conjugating enzyme E2N	0	1.315	-0.558	0.75	0.293	1.161	0	0	0	0	0	0	0	0	0						0		0	0
65264	UBE2Z	ubiquitin-conjugating enzyme E2Z	0	-0.068	3.324	0.483	0.257	1.032	0	0	0	0	0	0	0	0	0						0		0	0
10975	UQCR11	ubiquinol-cytochrome c reductase, complex III subunit XI	0	-0.412	1.166	1.29	-0.206	0.836	0	0	0	0	0	0	0	0	0						0		0	1
154807	VKORC1L1	vitamin K epoxide reductase complex, subunit 1-like 1	0	-1.616	0.22	0.348	0.265	-0.377	0	0	0	0	0	0	0	0	0						0		1	1
114049	WBSCR22	Williams Beuren syndrome chromosome region 22	0	-0.641	-0.899	-0.378	-1.575	-1.61	0	0	0	0	0	0	0	0	0						0		0	1
284403	WDR62	WD repeat domain 62	0		0.982	-0.556		0.67	0	0	0	0	0	0	0	0	0						0		0	0
55100	WDR70	WD repeat domain 70	0	-0.384	-0.43	-0.436	0.405	-0.547	0	0	0	0	0	0	0	0	0						0		0	0
7477	WNT7B	wingless-type MMTV integration site family, member 7B	0	0.058	0.309	-0.829	-0.787	-0.443	0	0	0	0	0	0	0	0	0						0		0	1
55884	WSB2	WD repeat and SOCS box containing 2	0	-1.462	-0.025	-0.522	0.004	-0.95	0	0	0	0	0	0	0	0	0						0		0	0
7517	XRCC3	X-ray repair complementing defective repair in Chinese hamster cells 3	0	0.877	-0.585	-1.778	0.422	-0.472	0	0	0	0	0	0	0	0	0						0		0	0
90522	YIF1B	Yip1 interacting factor homolog B (S. cerevisiae)	0	-0.922	0.53	-1.26	0.18	-0.446	0	0	0	0	0	0	0	0	0						0		0	1
7531	YWHAE	tyrosine 3-monooxygenase/tryptophan 5-monooxygenase activation protein, epsilon	1	-1.704	1.926	0.694	-0.178	-0.37	0	1	0	0	0	0	0	0	5				HA M1 M2 NA NP	HA M1 M2 NA NP	0		0	0	confirmed+PPI&GO	NP NA HA M1 M2
92822	ZNF276	zinc finger protein 276	0	-0.073	-0.942	-0.607	0.165	-0.688	0	0	0	0	0	0	0	0	0						0		0	0
55422	ZNF331	zinc finger protein 331	0	-0.477	-0.802	-0.211	-0.097	-1.128	0	0	0	0	0	0	0	0	0						0		0	0
90441	ZNF622	zinc finger protein 622	0	-1.028	-1.793	-0.438	0.29	-0.653	0	0	0	0	0	0	0	0	0						0		0	0
91752	ZNF804A	zinc finger protein 804A	0	-1.056	0.619	0.222	2.214	0.594	0	0	0	0	0	0	0	0	0						0		0	0
54680	ZNHIT6	zinc finger, HIT-type containing 6	0	-0.943	-0.236	1.218	0.814	0.772	0	0	0	0	0	0	0	0	0						0		0	0

## Sheet: Tab 3
Gene	Symbol	Description	NofConfirmed	Z_Brass	Z_Karlas	Z_Konig	Z_Ward	Z_RSA	BrassHit	WatanabeHit	ShapiraHit	WardHit	NofFluProteins	Viral_ShapiraY2H	Viral_APMS	Viral_APMS_MIST	Viral_Watanabe	Viral_Watanabe_ALL	Validated by RNAi this publication	Validated by CO-IP this publication	putative ISG	called in META-ANALYSIS	FluProteins
20	ABCA2	ATP-binding cassette, sub-family A (ABC1), member 2	0	1.048	-0.706	-1.103	-2.813	-1.79	0	0	0	0	0	0	0	0	0						0
5243	ABCB1	ATP-binding cassette, sub-family B (MDR/TAP), member 1	0	0.352	-0.41	-0.513	0.138	-0.368	0	0	0	0	0	0	0	0	0						0
11332	ACOT7	acyl-CoA thioesterase 7	0	0.444	-0.367	-1.16	0.179	-0.221	0	0	0	0	0	0	0	0	0						0
80221	ACSF2	acyl-CoA synthetase family member 2	0	1.923	-0.408	0.409	-0.974	0.47	0	0	0	0	0	0	0	0	0						0
92949	ADAMTSL1	ADAMTS-like 1	0	-2.395	1.207	-1.047	-0.386	-1.288	0	0	0	0	0	0	0	0	0						0
11047	ADRM1	adhesion regulating molecule 1	0	-0.183	-0.396	-1.222	-0.475	-1.278	0	0	0	0	0	0	0	0	1		PB2	0.4		HA NA PB2	0
172	AFG3L1P	AFG3-like AAA ATPase 1, pseudogene	0	-0.411	0.872	-0.401	1.847	0.487	0	0	0	0	0	0	0	0	0						0
55326	AGPAT5	1-acylglycerol-3-phosphate O-acyltransferase 5	0	-0.151	1.09	1.325	0.808	1.174	0	0	0	0	0	0	0	0	0						0
79026	AHNAK	AHNAK nucleoprotein	1	0.006	0.403	0.517	0.584	0.014	0	1	0	0	0	0	0	0	7				HA M1 M2 NA NP PA PB2	HA M1 M2 NA NP PA PB2	0
220	ALDH1A3	aldehyde dehydrogenase 1 family, member A3	0	-0.233	-0.743	0.798	-0.325	0.302	0	0	0	0	0	0	0	0	0						0
54890	ALKBH5	AlkB family member 5, RNA demethylase	0	1.117	-0.017	-0.254	-0.35	0.12	0	0	0	0	0	0	0	0	0						0
154810	AMOTL1	angiomotin like 1	1	-2.655	0.77	0.356	0.112	-1.607	1	0	0	0	0	0	0	0	0						0
323	APBB2	amyloid beta (A4) precursor protein-binding, family B, member 2	0	-0.559	0.016	0.456	-1.442	-0.203	0	0	0	0	0	0	0	0	0						0
8539	API5	apoptosis inhibitor 5	0	0.88	-0.763	0.449	-3.697	-2.783	0	0	0	0	0	0	0	0	0						0
9743	ARHGAP32	Rho GTPase activating protein 32	0	-1.932	0.21	1.105	-0.253	-0.687	0	0	0	0	0	0	0	0	0						0
9826	ARHGEF11	Rho guanine nucleotide exchange factor (GEF) 11	0	-0.62	-0.586	-1.409	-1.151	-1.97	0	0	0	0	0	0	0	0	0						0
128272	ARHGEF19	Rho guanine nucleotide exchange factor (GEF) 19	0	0.6	0.789	-0.464	0.638	0.349	0	0	0	0	0	0	0	0	0					PA	0
51566	ARMCX3	armadillo repeat containing, X-linked 3	0	0.09	1.439	-0.051	1.55	1.373	0	0	0	0	0	0	0	0	0					M2	0
483	ATP1B3	ATPase, Na+/K+ transporting, beta 3 polypeptide	0	-1.625	-0.801	0.298	2.276	-0.264	0	0	0	0	0	0	0	0	1		PB1F2	0.4			0
535	ATP6V0A1	ATPase, H+ transporting, lysosomal V0 subunit a1	1	-1.11	-1.061	0.38	-1.514	-1.755	0	0	0	0	0	1	0	0	1		HA	0.4			0
9212	AURKB	aurora kinase B	0	0.82	-0.923	-2.483	1.331	-1.393	0	0	0	0	0	0	0	0	0						0
55973	BCAP29	B-cell receptor-associated protein 29	0	-0.378	0.966	-0.156	2.931	0.925	0	0	0	0	0	0	0	0	1	PA					0
83596	BCL2L12	BCL2-like 12 (proline rich)	0	-0.68	-0.897	1.589	-1.296	-1.077	0	0	0	0	0	0	0	0	0						0
388962	BOLA3	bolA family member 3	0		1.604	-1.166	0.928	0.183	0	0	0	0	0	0	0	0	0						0
10902	BRD8	bromodomain containing 8	1	0.275	0.324	-1.117	0.272	-0.416	0	1	0	0	0	0	0	0	1				M1	M1	0
682	BSG	basigin (Ok blood group)	0	-1.038	1.265	-0.768	-0.589	-0.913	0	0	0	0	0	0	0	0	0					M1	0
280636	C11ORF31	chromosome 11 open reading frame 31	0	0.71	-2.645	-0.254	1.662	-1.592	0	0	0	0	0	0	0	0	0						0
28970	C11ORF54	chromosome 11 open reading frame 54	0	0.91	0.599	0.972	1.656	1.647	0	0	0	0	0	0	0	0	0						0
9847	C2CD5	C2 calcium-dependent domain containing 5	0	-1.294	-0.251	-0.274	-0.931	-1.392	0	0	0	0	0	0	0	0	0						0
401152	C4ORF3	chromosome 4 open reading frame 3	0		-0.751	0.429		0.413	0	0	0	0	0	0	0	0	0						0
132321	C4ORF33	chromosome 4 open reading frame 33	0	1.145	-0.771	0.347	-0.75	-0.151	0	0	0	0	0	0	0	0	0						0
136895	C7ORF31	chromosome 7 open reading frame 31	0	0.177	1.466	0.385	-0.049	0.856	0	0	0	0	0	0	0	0	0						0
157657	C8ORF37	chromosome 8 open reading frame 37	0	0.822	-0.457	1.97	0.73	1.533	0	0	0	0	0	0	0	0	0						0
735	C9	complement component 9	0	-0.359	-2.279	-0.967	-0.161	-1.242	0	0	0	0	0	0	0	0	0						0
790	CAD	carbamoyl-phosphate synthetase 2, aspartate transcarbamylase, and dihydroorotase	2	0.542	1.161	-1.752	0.631	-0.438	0	1	1	0	0	0	0	0	3		PB2	0.77	M1 NA PB2	M1 NA PB2	0
834	CASP1	caspase 1, apoptosis-related cysteine peptidase	0	0.732	0.08	-0.689	-1.711	-0.379	0	0	0	0	0	0	0	0	0						0
6364	CCL20	chemokine (C-C motif) ligand 20	0	-0.334	0.946	-0.381	-0.111	-0.052	0	0	0	0	0	0	0	0	0						0
595	CCND1	cyclin D1	0	-0.102	-0.612	-0.44	-0.199	-1.138	0	0	0	0	0	0	0	0	0						0
899	CCNF	cyclin F	0	0.954	-1.569	1.09	-0.07	-0.184	0	0	0	0	0	0	0	0	0						0
993	CDC25A	cell division cycle 25A	0	0.596	0.707	0.093	0.783	0.342	0	0	0	0	0	0	0	0	0						0
55038	CDCA4	cell division cycle associated 4	0	-0.124	-0.783	1.018	0.232	0.578	0	0	0	0	0	0	0	0	0						0
10659	CELF2	CUGBP, Elav-like family member 2	0	0.612	-0.8	-0.076	-1.168	-0.238	0	0	0	0	0	0	0	0	0						0
387103	CENPW	centromere protein W	0		1.183	-0.377		0.906	0	0	0	0	0	0	0	0	0						0
57530	CGN	cingulin	0	0.113	1.155	-0.009	-0.703	0.358	0	0	0	0	0	0	0	0	0						0
9557	CHD1L	chromodomain helicase DNA binding protein 1-like	0	-0.101	0.897	1.311	-1.151	0.445	0	0	0	0	0	0	0	0	0						0
1107	CHD3	chromodomain helicase DNA binding protein 3	0	0.935	1.342	-0.268	-0.465	0.731	0	0	0	0	0	0	0	0	0					NP	0
140578	CHODL	chondrolectin	0	0.995	-0.465	0.709	-1.076	0.366	0	0	0	0	0	0	0	0	0						0
1158	CKM	creatine kinase, muscle	0	-0.264	-0.117	0.772	-0.111	-0.052	0	0	0	0	0	0	0	0	0						0
1164	CKS2	CDC28 protein kinase regulatory subunit 2	0	-1.113	-0.641	0.497	0.391	-0.132	0	0	0	0	0	0	0	0	0						0
134147	CMBL	carboxymethylenebutenolidase homolog (Pseudomonas)	0	-0.084	0.164	0.552	-0.501	-0.037	0	0	0	0	0	0	0	0	0						0
51727	CMPK1	cytidine monophosphate (UMP-CMP) kinase 1, cytosolic	0	-1.522	-0.758	0.003	-0.1	-0.953	0	0	0	0	0	0	0	0	0						0
1265	CNN2	calponin 2	0	0.837	0.283	-1.074	0.424	0.428	0	0	0	0	0	0	0	0	0						0
1303	COL12A1	collagen, type XII, alpha 1	0	-0.574	1.625	0.287	0.255	0.679	0	0	0	0	0	0	0	0	0						0
1278	COL1A2	collagen, type I, alpha 2	0	0.073	0.603	0.203	0.105	0.049	0	0	0	0	0	0	0	0	0						0
51200	CPA4	carboxypeptidase A4	0	-1.555	-0.044	-0.134	-0.11	-1.031	0	0	0	0	0	0	0	0	0						0
64784	CRTC3	CREB regulated transcription coactivator 3	0	-0.907	0.172	-0.356	1.074	0.468	0	0	0	0	0	0	0	0	0						0
1456	CSNK1G3	casein kinase 1, gamma 3	0	-0.302	-0.672	-1.516	0.484	-0.4	0	0	0	0	0	0	0	0	0						0
1476	CSTB	cystatin B (stefin B)	0	-0.521	1.259	1.184	-1.105	0.265	0	0	0	0	0	0	0	0	0						0
1487	CTBP1	C-terminal binding protein 1	1	-0.031	-0.018	-1.318	0.618	0.071	0	1	0	0	0	0	0	0	1				M1	M1	0
7852	CXCR4	chemokine (C-X-C motif) receptor 4	0	-0.761	1.071	-0.207	-1.025	-0.231	0	0	0	0	0	0	0	0	0						0
27071	DAPP1	dual adaptor of phosphotyrosine and 3-phosphoinositides	0	-0.671	-1.763	0.259	-0.404	-0.588	0	0	0	0	0	0	0	0	0						0
79007	DBNDD1	dysbindin (dystrobrevin binding protein 1) domain containing 1	0	-1.157	-1.928	-0.263	1.123	-0.847	0	0	0	0	0	0	0	0	0						0
55827	DCAF6	DDB1 and CUL4 associated factor 6	0	1.06	0.044	0.496	0.529	0.784	0	0	0	0	0	0	0	0	0						0
23586	DDX58	DEAD (Asp-Glu-Ala-Asp) box polypeptide 58	0	-0.828	0.422	0.577	0.126	0.002	0	0	0	0	0	0	0	0	0						0
55601	DDX60	DEAD (Asp-Glu-Ala-Asp) box polypeptide 60	0	-0.032	-0.829	0.954	-0.823	-0.277	0	0	0	0	0	0	0	0	0						0
84649	DGAT2	diacylglycerol O-acyltransferase 2	0	-0.241	1.21	0.588	0.087	1.013	0	0	0	0	0	0	0	0	0						0
22943	DKK1	dickkopf WNT signaling pathway inhibitor 1	0	-0.083	-1.726	-1.588	-0.102	-1.561	0	0	0	0	0	0	0	0	0						0
27122	DKK3	dickkopf WNT signaling pathway inhibitor 3	0	-1.111	-0.231	0.76	-1.493	-0.767	0	0	0	0	0	0	0	0	0						0
10301	DLEU1	deleted in lymphocytic leukemia 1 (non-protein coding)	0	-0.501	0.376	-1.594	-0.201	-0.33	0	0	0	0	0	0	0	0	0						0
1786	DNMT1	DNA (cytosine-5-)-methyltransferase 1	1	-1.615	0.393	1.421	-0.045	-0.249	0	1	0	0	0	0	0	0	3				M2 PA PB2	M2 PA PB2	0
1789	DNMT3B	DNA (cytosine-5-)-methyltransferase 3 beta	0	-1.417	-0.644	-0.029	-0.053	-1.004	0	0	0	0	0	0	0	0	0						0
80005	DOCK5	dedicator of cytokinesis 5	1	0.23	-0.145	1.16	-2.373	-1.258	0	0	0	0	0	0	1	0	0						0
1781	DYNC1I2	dynein, cytoplasmic 1, intermediate chain 2	0	-0.72	-0.696	0.936	0.613	-0.05	0	0	0	0	0	0	0	0	0						0
6990	DYNLT3	dynein, light chain, Tctex-type 3	0	-0.82	-0.588	1.03	0.942	0.145	0	0	0	0	0	0	0	0	0						0
1632	ECI1	enoyl-CoA delta isomerase 1	0	-0.24	0.877	-0.826	0.877	0.499	0	0	0	0	0	0	0	0	0						0
8662	EIF3B	eukaryotic translation initiation factor 3, subunit B	1	-0.026	0.187	-1.754	-1.585	-1.555	0	1	0	0	0	0	0	0	3				M1 NA NP	M1 NA NP	0
1975	EIF4B	eukaryotic translation initiation factor 4B	1	-0.305	1.114	-0.073	-0.765	0.015	0	1	0	0	0	0	0	0	10				HA M1 NA NEP NP NS1 PA PB1 PB1F2 PB2	HA M1 NA NEP NP NS1 PA PB1 PB1F2 PB2	0
1978	EIF4EBP1	eukaryotic translation initiation factor 4E binding protein 1	0	-1.378	-0.051	0.29	-0.584	-0.475	0	0	0	0	0	0	0	0	0						0
284361	EMC10	ER membrane protein complex subunit 10	0	-0.483	-0.847	-0.454	0.728	-0.678	0	0	0	0	0	0	0	0	0						0
56943	ENY2	enhancer of yellow 2 homolog (Drosophila)	0	1.836	-1.215	-1.124	-0.96	-1.578	0	0	0	0	0	0	0	0	1		NS1	0.4			0
2074	ERCC6	excision repair cross-complementation group 6	0	-1.009	-0.607	-0.392	-1.59	-1.633	0	0	0	0	0	0	0	0	0					NEP	0
2078	ERG	v-ets avian erythroblastosis virus E26 oncogene homolog	0	0.559	-0.955	-0.071	-0.299	-0.029	0	0	0	0	0	0	0	0	0						0
23404	EXOSC2	exosome component 2	0	1.385	-2.066	-0.132	-0.987	-0.859	0	0	0	0	0	0	0	0	0						0
2171	FABP5	fatty acid binding protein 5 (psoriasis-associated)	0	0.409	0.796		1.191	1.208	0	0	0	0	0	0	0	0	0						0
81889	FAHD1	fumarylacetoacetate hydrolase domain containing 1	0	1.61	1.114	1.099	0.368	1.575	0	0	0	0	0	0	0	0	0						0
116224	FAM122A	family with sequence similarity 122A	0	0.376	0.283	0.643	0.559	0.109	0	0	0	0	0	0	0	0	0						0
283742	FAM98B	family with sequence similarity 98, member B	0	2.136	2.45	0.568	0.306	2.229	0	0	0	0	0	0	0	0	0						0
2091	FBL	fibrillarin	0	1.612	-1.12	-0.746	0.331	-0.144	0	0	0	0	0	0	0	0	0					M1 NA NP PB1 PB2	0
162517	FBXO39	F-box protein 39	0	0.648	1.66	-0.017	1.317	1.652	0	0	0	0	0	0	0	0	0						0
10517	FBXW10	F-box and WD repeat domain containing 10	1	-0.321	-2.274	-0.72	0.713	-1.131	0	0	0	1	0	0	0	0	0						0
55612	FERMT1	fermitin family member 1	0	1.375	-0.068	0.714	-1.137	0.469	0	0	0	0	0	0	0	0	0						0
23770	FKBP8	FK506 binding protein 8, 38kDa	1	-0.85	-1.868	-1.44	0.445	-1.387	0	0	1	0	0	0	0	0	0						0
2353	FOS	FBJ murine osteosarcoma viral oncogene homolog	0	0.787	-0.533	-0.6	0.89	0.243	0	0	0	0	0	0	0	0	0						0
80020	FOXRED2	FAD-dependent oxidoreductase domain containing 2	0	-1.853	0.196	-1.071	-0.471	-0.708	0	0	0	0	0	0	0	0	0						0
122786	FRMD6	FERM domain containing 6	0	1.058	0.602	0.797	-0.147	0.78	0	0	0	0	0	0	0	0	0						0
391059	FRRS1	ferric-chelate reductase 1	0		-1.667	-0.418		-0.741	0	0	0	0	0	0	0	0	0						0
2565	GABRG1	gamma-aminobutyric acid (GABA) A receptor, gamma 1	0	0.071	0.778	0.801	-1.394	0.074	0	0	0	0	0	0	0	0	0						0
79833	GEMIN6	gem (nuclear organelle) associated protein 6	0	-1.835	0.445	-1.661	-0.038	-1.676	0	0	0	0	0	0	0	0	1		M2	1			0
85476	GFM1	G elongation factor, mitochondrial 1	0	0.354	1.734	0.728	-1.135	0.473	0	0	0	0	0	0	0	0	0						0
81577	GFOD2	glucose-fructose oxidoreductase domain containing 2	0	0.024	-1.914	-1.006	-0.607	-0.945	0	0	0	0	0	0	0	0	0						0
9837	GINS1	GINS complex subunit 1 (Psf1 homolog)	0	0.769	-0.213	-1.43	-0.947	-0.488	0	0	0	0	0	0	0	0	0						0
26035	GLCE	glucuronic acid epimerase	0	0.124	-0.617	2.1	0.272	0.652	0	0	0	0	0	0	0	0	0						0
51031	GLOD4	glyoxalase domain containing 4	0	0.523	-0.188	0.263	0.356	-0.088	0	0	0	0	0	0	0	0	0						0
2769	GNA15	guanine nucleotide binding protein (G protein), alpha 15 (Gq class)	0	1.5	-1.067	-1.069	-1.171	-1.764	0	0	0	0	0	0	0	0	0						0
54584	GNB1L	guanine nucleotide binding protein (G protein), beta polypeptide 1-like	0	0.914	-1.337	-0.372	-0.47	-0.527	0	0	0	0	0	0	0	0	0						0
80273	GRPEL1	GrpE-like 1, mitochondrial (E. coli)	0	-0.726	-0.222	1.391	0.029	0.203	0	0	0	0	0	0	0	0	0					M1	0
55142	HAUS2	HAUS augmin-like complex, subunit 2	0	-1.185	2.199	0.94	0.996	0.394	0	0	0	0	0	0	0	0	0						0
3065	HDAC1	histone deacetylase 1	0	-1.616	0.285	1.207	-1.111	-0.77	0	0	0	0	0	0	0	0	0						0
3280	HES1	hes family bHLH transcription factor 1	0	0.584	-0.223	0	-0.402	0.013	0	0	0	0	0	0	0	0	0						0
3090	HIC1	hypermethylated in cancer 1	0	-1.373	0.649	-2.276	2.387	-1.211	0	0	0	0	0	0	0	0	0						0
25994	HIGD1A	HIG1 hypoxia inducible domain family, member 1A	0	0.768	-0.704	1.955	0.337	1.146	0	0	0	0	0	0	0	0	1		PA	0.78			0
55355	HJURP	Holliday junction recognition protein	0	1.61	1.664	1.194	-0.367	1.654	0	0	0	0	0	0	0	0	0						0
3133	HLA-E	major histocompatibility complex, class I, E	0	0.362	-0.503	0.329	0.87	0.484	0	0	0	0	0	0	0	0	0						0
3151	HMGN2	high mobility group nucleosomal binding domain 2	1	-1.728	1.373	1.548	-0.816	-0.403	0	1	0	0	0	0	0	0	1				NP	NP	0
79366	HMGN5	high mobility group nucleosome binding domain 5	0	-0.526	0.72	0.919	-0.936	0.256	0	0	0	0	0	0	0	0	0						0
3185	HNRNPF	heterogeneous nuclear ribonucleoprotein F	0	-0.974	-0.895	-1.291	0.167	-1.462	0	0	0	0	0	0	0	0	0					HA M1 M2 NA NP PA PB1 PB2	0
3203	HOXA6	homeobox A6	0	-1.724	1.012	-0.186	1.182	-0.399	0	0	0	0	0	0	0	0	0						0
3384	ICAM2	intercellular adhesion molecule 2	0	-0.302	1.62	1.328	0.82	1.587	0	0	0	0	0	0	0	0	0						0
3437	IFIT3	interferon-induced protein with tetratricopeptide repeats 3	0	1.712	-0.67	-1.02	0.4	-0.007	0	0	0	0	0	0	0	0	0						0
3456	IFNB1	interferon, beta 1, fibroblast	0	-0.867	-0.695	-0.039	-0.493	-1.021	0	0	0	0	0	0	0	0	0						0
282616	IFNL2	interferon, lambda 2	0	-0.982	-0.011	2.685	2.65	0.711	0	0	0	0	0	0	0	0	0						0
282617	IFNL3	interferon, lambda 3	0		-1.002	-0.912	1.263	-0.786	0	0	0	0	0	0	0	0	0						0
255130	IGFBP7-AS1	IGFBP7 antisense RNA 1	0		1.776			2.55	0	0	0	0	0	0	0	0	0						0
25896	INTS7	integrator complex subunit 7	0	-0.329	0.337	-0.266	0.272	-0.397	0	0	0	0	0	0	0	0	0						0
128239	IQGAP3	IQ motif containing GTPase activating protein 3	0	-1.298	-1.756	0.462	-0.737	-1.184	0	0	0	0	0	0	0	0	0						0
3659	IRF1	interferon regulatory factor 1	1	-1.427	-0.001	0.071	1.112	0.027	0	0	0	0	1	0	0	0	0						0
3660	IRF2	interferon regulatory factor 2	3	-0.099	-1.762	0.119	-2.204	-1.83	0	0	0	1	1	1	0	0	0						0
3783	KCNN4	potassium intermediate/small conductance calcium-activated channel, subfamily N, member 4	0	-1.533	0.028	-0.253	0.474	-0.175	0	0	0	0	0	0	0	0	0						0
84678	KDM2B	lysine (K)-specific demethylase 2B	0	2.126	-0.5	0.247	0.316	0.733	0	0	0	0	0	0	0	0	0						0
3791	KDR	kinase insert domain receptor (a type III receptor tyrosine kinase)	0	0.698	-1.142	-1.216	0.847	-0.819	0	0	0	0	0	0	0	0	0						0
81930	KIF18A	kinesin family member 18A	0	0.739	-0.245	-0.572	0.77	0.319	0	0	0	0	0	0	0	0	0						0
83855	KLF16	Kruppel-like factor 16	0	0.676	-0.525	-0.935	-1.345	-0.805	0	0	0	0	0	0	0	0	0						0
10324	KLHL41	kelch-like family member 41	0	-0.037	2.01	0.293	-0.044	0.691	0	0	0	0	0	0	0	0	0						0
9757	KMT2B	lysine (K)-specific methyltransferase 2B	0	1.323	-0.693	-1.277	1.364	-0.044	0	0	0	0	0	0	0	0	0						0
3885	KRT34	keratin 34	0	-2.179	-0.023	1.341	2.102	-1.003	0	0	0	0	0	0	0	0	0						0
3915	LAMC1	laminin, gamma 1 (formerly LAMB2)	0	-0.548	-0.765	-0.854	-0.548	-1.899	0	0	0	0	0	0	0	0	0						0
27074	LAMP3	lysosomal-associated membrane protein 3	0	-0.475	1.115	1.038	-1.076	0.345	0	0	0	0	0	0	0	0	0						0
7805	LAPTM5	lysosomal protein transmembrane 5	0	0.266	0.762	1.906	0.83	1.628	0	0	0	0	0	0	0	0	0						0
3956	LGALS1	lectin, galactoside-binding, soluble, 1	0	-0.24	0.043	-1.126	-1.094	-0.885	0	0	0	0	0	0	0	0	0					HA M1	0
3965	LGALS9	lectin, galactoside-binding, soluble, 9	0	-0.073	-2.983	-0.835	0.605	-1.989	0	0	0	0	0	0	0	0	0						0
5641	LGMN	legumain	0	0.634	0.454	0.415	1.041	0.757	0	0	0	0	0	0	0	0	0						0
205251	LINC00116	long intergenic non-protein coding RNA 116	0	1.136	0.473		1.497	1.615	0	0	0	0	0	0	0	0	0						0
400955	LINC01122	long intergenic non-protein coding RNA 1122	0		-0.075	0.739		0.939	0	0	0	0	0	0	0	0	0						0
122769	LRR1	leucine rich repeat protein 1	0	0.035	-0.213	1.625	0.722	1.268	0	0	0	0	0	0	0	0	0						0
64101	LRRC4	leucine rich repeat containing 4	0	0.92	-0.084	-0.719	-0.234	-0.005	0	0	0	0	0	0	0	0	0						0
4061	LY6E	lymphocyte antigen 6 complex, locus E	0	0.677	0.594	-1.189	-0.459	0.168	0	0	0	0	0	0	0	0	0						0
10296	MAEA	macrophage erythroblast attacher	1	1.159	1.518	0.377	0.977	1.46	0	0	0	0	0	0	1	0	0						0
114569	MAL2	mal, T-cell differentiation protein 2 (gene/pseudogene)	0	0.945	-0.382	0.121	0.571	0.603	0	0	0	0	0	0	0	0	0						0
256691	MAMDC2	MAM domain containing 2	0	0.303	0.15	2.225	0.849	1.658	0	0	0	0	0	0	0	0	0						0
7873	MANF	mesencephalic astrocyte-derived neurotrophic factor	0	-0.082	-0.178	0.717	-0.236	0.001	0	0	0	0	0	0	0	0	0						0
5609	MAP2K7	mitogen-activated protein kinase kinase 7	0	-0.585	0.358	-0.299	0.225	-0.358	0	0	0	0	0	0	0	0	0						0
4082	MARCKS	myristoylated alanine-rich protein kinase C substrate	0	-0.762	0.454	0.74	0.523	0.27	0	0	0	0	0	0	0	0	1		PB2	0.4			0
53615	MBD3	methyl-CpG binding domain protein 3	0	2.259	0.397	0.826	-0.299	1.618	0	0	0	0	0	0	0	0	0						0
4162	MCAM	melanoma cell adhesion molecule	0	-0.577	-0.162	0.448	0.392	-0.215	0	0	0	0	0	0	0	0	0						0
55388	MCM10	minichromosome maintenance complex component 10	0	0.464	0.552	-0.919	1.8	0.809	0	0	0	0	0	0	0	0	0						0
4171	MCM2	minichromosome maintenance complex component 2	0	0.834	-0.978	-1.673	1.499	-0.541	0	0	0	0	0	0	0	0	0						0
84246	MED10	mediator complex subunit 10	0	-1.833	3.268	0.935	0.328	-0.549	0	0	0	0	0	0	0	0	0						0
79006	METRN	meteorin, glial cell differentiation regulator	0	0.73	-1.788	-1.315	-0.158	-1.11	0	0	0	0	0	0	0	0	0						0
8076	MFAP5	microfibrillar associated protein 5	0	0.94	1.529	2.013	-1.339	0.159	0	0	0	0	0	0	0	0	0						0
10227	MFSD10	major facilitator superfamily domain containing 10	0	0.12	0.645	-1.245	-1.37	-0.988	0	0	0	0	0	0	0	0	0						0
84299	MIEN1	migration and invasion enhancer 1	0	-1.827	-1.247	-0.842	-0.676	-2.122	0	0	0	0	0	0	0	0	0						0
10962	MLLT11	myeloid/lymphoid or mixed-lineage leukemia (trithorax homolog, Drosophila); translocated to, 11	1	0.134	-0.035	1	0.648	0.691	0	0	0	0	0	0	0	1	0						0
4332	MNDA	myeloid cell nuclear differentiation antigen	0	-1.125	0.12	1.028	0.885	0.491	0	0	0	0	0	0	0	0	0						0
25874	MPC2	mitochondrial pyruvate carrier 2	0	-1.51	-0.658	0.196	-0.941	-1.037	0	0	0	0	0	0	0	0	0						0
4356	MPP3	membrane protein, palmitoylated 3 (MAGUK p55 subfamily member 3)	0	0.619	-0.264	0.253	-1.244	0.071	0	0	0	0	0	0	0	0	0						0
122704	MRPL52	mitochondrial ribosomal protein L52	0	0.373	1.569	0.859	0.987	1.523	0	0	0	0	0	0	0	0	0						0
78988	MRPL57	mitochondrial ribosomal protein L57	0	0.993	0.431	0.773	1.968	1.922	0	0	0	0	0	0	0	0	0						0
51021	MRPS16	mitochondrial ribosomal protein S16	0	0.113	-0.282	-0.002	-0.578	-0.77	0	0	0	0	0	0	0	0	1		NP	0.95			0
219995	MS4A15	membrane-spanning 4-domains, subfamily A, member 15	0	0.484	-0.73	-1.075	0.165	-0.157	0	0	0	0	0	0	0	0	0						0
4522	MTHFD1	methylenetetrahydrofolate dehydrogenase (NADP+ dependent) 1, methenyltetrahydrofolate cyclohydrolase, formyltetrahydrofolate synthetase	0	-1.135	-0.721	0.83	0.148	-0.098	0	0	0	0	0	0	0	0	1		PB1F2	0.4			0
4605	MYBL2	v-myb avian myeloblastosis viral oncogene homolog-like 2	0	-2.512	0.573	0.626	0.732	-1.428	0	0	0	0	0	0	0	0	0						0
80179	MYO19	myosin XIX	0	-0.694	-0.234	0.457	0.534	-0.069	0	0	0	0	0	0	0	0	0						0
339344	MYPOP	Myb-related transcription factor, partner of profilin	0	-0.056	-0.406		-0.821	-0.649	0	0	0	0	0	0	0	0	0						0
80097	MZT2B	mitotic spindle organizing protein 2B	0	-0.52	0.305	-0.465	0.899	0.367	0	0	0	0	0	0	0	0	1		M2	0.4			0
23397	NCAPH	non-SMC condensin I complex, subunit H	0	-1.617	0.464	0.719	-1.04	-0.653	0	0	0	0	0	0	0	0	1		M2	0.4		M1 M2	0
29781	NCAPH2	non-SMC condensin II complex, subunit H2	0	-0.354	-0.069	0.672	-0.278	0.023	0	0	0	0	0	0	0	0	1	PA					0
4690	NCK1	NCK adaptor protein 1	0	1.127	0.058	-1.058	-0.818	-0.269	0	0	0	0	0	0	0	0	0						0
54820	NDE1	nudE neurodevelopment protein 1	0	-3.069	-0.566	-0.605	0.209	-2.093	0	0	0	0	0	0	0	0	0						0
80762	NDFIP1	Nedd4 family interacting protein 1	0	-0.283	-0.577	1.095	1.968	0.7	0	0	0	0	0	0	0	0	0						0
29078	NDUFAF4	NADH dehydrogenase (ubiquinone) complex I, assembly factor 4	0	0.636	-0.076	1.206	-0.757	1.004	0	0	0	0	0	0	0	0	0					M1	0
10763	NES	nestin	0	-0.127	-0.142	-1.201	0.015	-0.932	0	0	0	0	0	0	0	0	0						0
57224	NHSL1	NHS-like 1	0		0.617	0.447		0.781	0	0	0	0	0	0	0	0	0						0
51388	NIP7	NIP7, nucleolar pre-rRNA processing protein	0	1.176	2.179	-1.041	-2.019	-0.8	0	0	0	0	0	0	0	0	0						0
4858	NOVA2	neuro-oncological ventral antigen 2	0	1.444	0.109	-0.886	0.027	0.351	0	0	0	0	0	0	0	0	0						0
10577	NPC2	Niemann-Pick disease, type C2	0	-0.617	0.878	1.305	-1.304	0.089	0	0	0	0	0	0	0	0	0						0
3084	NRG1	neuregulin 1	1	-0.304	-0.706	-0.641	0.602	-0.402	0	0	0	0	0	0	0	1	0						0
134492	NUDCD2	NudC domain containing 2	0	-0.735	0.118	-0.316	0.564	-0.019	0	0	0	0	0	0	0	0	0						0
79902	NUP85	nucleoporin 85kDa	1	1.833	-0.82	1.741	-2.503	-1.418	0	0	0	0	0	0	0	1	0					M2	0
9688	NUP93	nucleoporin 93kDa	1	-0.277	-1.303	-1.342	0.476	-1.088	0	1	0	0	0	0	0	0	2		M2	0.89	M1 M2	M1 M2	0
729148	NUS1P1	nuclear undecaprenyl pyrophosphate synthase 1 homolog (S. cerevisiae) pseudogene 1	0		2.034			2.788	0	0	0	0	0	0	0	0	0						0
51203	NUSAP1	nucleolar and spindle associated protein 1	0	0.9	0.279	-0.536	-1.045	0.237	0	0	0	0	0	0	0	0	0					NA NP	0
94103	ORMDL3	ORMDL sphingolipid biosynthesis regulator 3	0	0.166	1.079	0.111	0.122	0.459	0	0	0	0	0	0	0	0	0						0
28962	OSTM1	osteopetrosis associated transmembrane protein 1	0	-0.43	1.182	-0.753	0.978	0.429	0	0	0	0	0	0	0	0	0						0
23252	OTUD3	OTU deubiquitinase 3	0	0.371	1.154	-0.75	2.315	1.076	0	0	0	0	0	0	0	0	0						0
124641	OVCA2	ovarian tumor suppressor candidate 2	0	0.947	-1.248	0.581	0.139	0.293	0	0	0	0	0	0	0	0	0						0
8106	PABPN1	poly(A) binding protein, nuclear 1	0	-0.573	1.633	0.152	-0.462	0.371	0	0	0	0	0	0	0	0	1		NP	0.86		NP NS1	0
5069	PAPPA	pregnancy-associated plasma protein A, pappalysin 1	0	0.451	-1.522	-2.357	-1.23	-2.053	0	0	0	0	0	0	0	0	0						0
5073	PARN	poly(A)-specific ribonuclease	0	-0.887	1.062	0.915	0.6	0.785	0	0	0	0	0	0	0	0	0						0
29780	PARVB	parvin, beta	0	-0.403	-0.346	-0.782	1.389	-0.479	0	0	0	0	0	0	0	0	0						0
51260	PBDC1	polysaccharide biosynthesis domain containing 1	0	-0.573	-0.01	-0.321	-0.564	-0.977	0	0	0	0	0	0	0	0	0						0
56147	PCDHA1	protocadherin alpha 1	0	-1.003	1.328	0.891	1.095	0.678	0	0	0	0	0	0	0	0	0						0
56136	PCDHA13	protocadherin alpha 13	0	-0.379	0.846	0.086	1.104	0.852	0	0	0	0	0	0	0	0	0						0
56146	PCDHA2	protocadherin alpha 2	0	-1.875	-1.075	-1.439	0.734	-1.776	0	0	0	0	0	0	0	0	0						0
56144	PCDHA4	protocadherin alpha 4	0	1.257	0.195	0.594	0.065	1.078	0	0	0	0	0	0	0	0	0						0
56143	PCDHA5	protocadherin alpha 5	0	-0.045	-1.739	1.199	0.105	-0.419	0	0	0	0	0	0	0	0	0						0
56142	PCDHA6	protocadherin alpha 6	0	-0.789	-0.067	-1.318	-0.913	-1.279	0	0	0	0	0	0	0	0	0						0
56141	PCDHA7	protocadherin alpha 7	0	-0.799	1.06	0.172	0.081	0.471	0	0	0	0	0	0	0	0	0						0
56140	PCDHA8	protocadherin alpha 8	0	-0.622	0.31	0.796	1.175	0.956	0	0	0	0	0	0	0	0	0						0
9752	PCDHA9	protocadherin alpha 9	1	-0.54	0.819	0.033	-1.623	-0.26	0	0	0	0	0	0	1	0	0						0
56134	PCDHAC2	protocadherin alpha subfamily C, 2	0	0.281	-0.04	0.612	0.946	0.605	0	0	0	0	0	0	0	0	0						0
56034	PDGFC	platelet derived growth factor C	0	-1.236	-0.051	1.614	-0.339	0.058	0	0	0	0	0	0	0	0	0						0
23042	PDXDC1	pyridoxal-dependent decarboxylase domain containing 1	0	0.307	-1.397	0.592	-0.511	0.024	0	0	0	0	0	0	0	0	0						0
5175	PECAM1	platelet/endothelial cell adhesion molecule 1	0	0.985	1.036	0.107	-0.213	0.746	0	0	0	0	0	0	0	0	0						0
8864	PER2	period circadian clock 2	0	2.077	0.497	0.551	0.496	1.15	0	0	0	0	0	0	0	0	0						0
26147	PHF19	PHD finger protein 19	0	-1.45	0.105	0.001	0.06	-0.787	0	0	0	0	0	0	0	0	0						0
5253	PHF2	PHD finger protein 2	2	1.433	-2.529	-1.333	1.741	-1.452	0	0	1	1	0	0	0	0	0						0
51105	PHF20L1	PHD finger protein 20-like 1	0	0.846	-1.432	-0.881	0.095	-0.373	0	0	0	0	0	0	0	0	0						0
5257	PHKB	phosphorylase kinase, beta	0	0.368	0.334	0.724	0.03	0.246	0	0	0	0	0	0	0	0	0						0
5294	PIK3CG	phosphatidylinositol-4,5-bisphosphate 3-kinase, catalytic subunit gamma	0	-1.409	1.127	0.439	-0.116	0.054	0	0	0	0	0	0	0	0	0						0
5300	PIN1	peptidylprolyl cis/trans isomerase, NIMA-interacting 1	1	1.105	-1.609	-0.463	0.104	-0.24	0	0	0	1	0	0	0	0	0						0
51177	PLEKHO1	pleckstrin homology domain containing, family O member 1	0	-0.843	-0.706	-0.183	-0.565	-1.278	0	0	0	0	0	0	0	0	0						0
5426	POLE	polymerase (DNA directed), epsilon, catalytic subunit	0	1.024	-0.739	-0.326	-2.952	-1.957	0	0	0	0	0	0	0	0	0						0
5434	POLR2E	polymerase (RNA) II (DNA directed) polypeptide E, 25kDa	0	0.087	-0.49	-0.916	-0.495	-0.815	0	0	0	0	0	0	0	0	0						0
51367	POP5	processing of precursor 5, ribonuclease P/MRP subunit (S. cerevisiae)	0	-0.582	-0.023	0.525	0.191	-0.083	0	0	0	0	0	0	0	0	0						0
10631	POSTN	periostin, osteoblast specific factor	0	-0.42	-1.316	-0.561	0.781	-0.619	0	0	0	0	0	0	0	0	0						0
79144	PPDPF	pancreatic progenitor cell differentiation and proliferation factor	0	-0.323	-0.982	0.312	-0.652	-0.439	0	0	0	0	0	0	0	0	0						0
8496	PPFIBP1	PTPRF interacting protein, binding protein 1 (liprin beta 1)	0	-0.062	0.351	-0.803	-0.604	-0.371	0	0	0	0	0	0	0	0	0					M2	0
5493	PPL	periplakin	0	0.116	0.598	1.021	-0.868	0.721	0	0	0	0	0	0	0	0	0						0
81706	PPP1R14C	protein phosphatase 1, regulatory (inhibitor) subunit 14C	0	0.63	-0.542	-0.841	0.856	0.226	0	0	0	0	0	0	0	0	0						0
5519	PPP2R1B	protein phosphatase 2, regulatory subunit A, beta	0	-0.147	1.325	-1.107	0.158	0.443	0	0	0	0	0	0	0	0	0					M2	0
10544	PROCR	protein C receptor, endothelial	0	0.327	-0.289	0.387	1.583	0.86	0	0	0	0	0	0	0	0	0						0
29122	PRSS50	protease, serine, 50	0	-0.279	-0.673	-0.429	-1.461	-1.437	0	0	0	0	0	0	0	0	0						0
5698	PSMB9	proteasome (prosome, macropain) subunit, beta type, 9	1	0.083	-0.746	-0.744	-0.069	-0.821	0	0	0	0	1	0	0	0	0						0
5705	PSMC5	proteasome (prosome, macropain) 26S subunit, ATPase, 5	0	2.392	-1.619	-1.21	-0.511	-0.932	0	0	0	0	0	0	0	0	2		PB1 PB2	0.72; 0.73		HA M1 NA PA PB2	0
22949	PTGR1	prostaglandin reductase 1	0	-0.046	-0.177	-1.19	0.347	-0.378	0	0	0	0	0	0	0	0	0						0
5743	PTGS2	prostaglandin-endoperoxide synthase 2 (prostaglandin G/H synthase and cyclooxygenase)	0	0.174	-1.521	-0.737	0.734	-0.127	0	0	0	0	0	0	0	0	0						0
5795	PTPRJ	protein tyrosine phosphatase, receptor type, J	1	-1.165	-0.486	-0.549	-1.468	-1.791	0	0	0	0	0	0	0	1	0						0
9232	PTTG1	pituitary tumor-transforming 1	0	-0.496	-0.128	-0.654	-0.521	-1.18	0	0	0	0	0	0	0	0	0						0
5837	PYGM	phosphorylase, glycogen, muscle	0	1.114	0.341	-0.061	1.35	1.214	0	0	0	0	0	0	0	0	0						0
149628	PYHIN1	pyrin and HIN domain family, member 1	0	-0.284	0.879	-0.202	0.07	0.28	0	0	0	0	0	0	0	0	0						0
79832	QSER1	glutamine and serine rich 1	0	1.474	0.649	1.092	-0.982	0.711	0	0	0	0	0	0	0	0	0						0
9230	RAB11B	RAB11B, member RAS oncogene family	1	-1.214	-0.137	-0.648	1.419	-0.106	0	0	1	0	0	0	0	0	0						0
154064	RAET1L	retinoic acid early transcript 1L	0	1.9	-0.967	-0.05	-1.309	-0.522	0	0	0	0	0	0	0	0	0						0
5898	RALA	v-ral simian leukemia viral oncogene homolog A (ras related)	0	-0.698	0.083	1.249	-1.599	-0.226	0	0	0	0	0	0	0	0	0						0
5905	RANGAP1	Ran GTPase activating protein 1	0	-0.56	-2.233	0.126	-0.899	-1.074	0	0	0	0	0	0	0	0	0						0
10432	RBM14	RNA binding motif protein 14	1	-2.16	-0.589	-0.255	-1.64	-1.641	1	0	0	0	0	0	0	0	1		PB2	0.4			0
54502	RBM47	RNA binding motif protein 47	0	-0.53	-0.893	-0.084	0.717	-0.005	0	0	0	0	0	0	0	0	0						0
5983	RFC3	replication factor C (activator 1) 3, 38kDa	0	0.515	0.28	1.437	1.487	1.419	0	0	0	0	0	0	0	0	0					M2	0
55159	RFWD3	ring finger and WD repeat domain 3	0	-1.192	0.057	0.795	-2.497	-1.411	0	0	0	0	0	0	0	0	0						0
64795	RMND5A	required for meiotic nuclear division 5 homolog A (S. cerevisiae)	0	1.014	0.667	-0.428	0.152	0.713	0	0	0	0	0	0	0	0	0						0
6035	RNASE1	ribonuclease, RNase A family, 1 (pancreatic)	0	-2.047	2.128	1.085	-0.189	-0.836	0	0	0	0	0	0	0	0	0						0
9604	RNF14	ring finger protein 14	0	0.458	0.496	0.012	0.274	-0.134	0	0	0	0	0	0	0	0	0						0
494470	RNF165	ring finger protein 165	0			-0.891		-0.286	0	0	0	0	0	0	0	0	0						0
11237	RNF24	ring finger protein 24	1	0.264	0.356	-1.15	1.861	0.448	0	0	0	0	0	0	1	0	0						0
6047	RNF4	ring finger protein 4	0	-0.686	0.5	0.13	-0.266	-0.126	0	0	0	0	0	0	0	0	0						0
6091	ROBO1	roundabout, axon guidance receptor, homolog 1 (Drosophila)	0	0.654	-0.753	-0.651	-0.41	-0.6	0	0	0	0	0	0	0	0	0						0
6152	RPL24	ribosomal protein L24	0	-0.527	-1.58	-2.28	-0.495	-1.808	0	0	0	0	0	0	0	0	0					HA M1 M2 NA NP NS1 PA PB1 PB2	0
91582	RPS19BP1	ribosomal protein S19 binding protein 1	0	-0.28	0.062	-0.769	0	-0.855	0	0	0	0	0	0	0	0	0						0
8986	RPS6KA4	ribosomal protein S6 kinase, 90kDa, polypeptide 4	1	-0.675	-0.766	-1.028	-1.025	-2.118	0	0	0	0	1	0	0	0	0						0
6238	RRBP1	ribosome binding protein 1	0	-0.079	-0.185	0.055	-0.312	-0.865	0	0	0	0	0	0	0	0	1		M2	0.4		M1 NA NP PB1	0
91543	RSAD2	radical S-adenosyl methionine domain containing 2	0	0.408	0.681	-1.248	0.325	0.174	0	0	0	0	0	0	0	0	0						0
25914	RTTN	rotatin	0	1.281	-0.359	0.128	-0.988	0.388	0	0	0	0	0	0	0	0	0						0
80230	RUFY1	RUN and FYVE domain containing 1	0	0.301	2.793	-0.602	-1.253	0.116	0	0	0	0	0	0	0	0	0						0
54809	SAMD9	sterile alpha motif domain containing 9	0	-0.203	-0.285	0.42	-0.995	-0.261	0	0	0	0	0	0	0	0	0						0
81846	SBF2	SET binding factor 2	0	-0.48	-0.726	-1.479	-0.835	-1.782	0	0	0	0	0	0	0	0	0						0
6309	SC5D	sterol-C5-desaturase	0	0.053	-0.511	1.718	1.389	1.299	0	0	0	0	0	0	0	0	0						0
8796	SCEL	sciellin	0	-0.795	-0.263	0.212	1.579	0.543	0	0	0	0	0	0	0	0	0						0
6334	SCN8A	sodium channel, voltage gated, type VIII, alpha subunit	1	-0.501	1.664	0.869	0.186	1.472	0	0	1	0	0	0	0	0	0						0
79634	SCRN3	secernin 3	0	0.663	0.541	1.905	0.28	1.352	0	0	0	0	0	0	0	0	0						0
10993	SDS	serine dehydratase	0	-1.144	-0.157	-1.591	1.232	-0.824	0	0	0	0	0	0	0	0	0						0
57190	SEPN1	selenoprotein N, 1	0	0.995	0.441	1.185	1.59	1.548	0	0	0	0	0	0	0	0	0						0
6414	SEPP1	selenoprotein P, plasma, 1	0	1.038	1.47	1.252	0.8	1.396	0	0	0	0	0	0	0	0	0						0
5267	SERPINA4	serpin peptidase inhibitor, clade A (alpha-1 antiproteinase, antitrypsin), member 4	0	-1.316	-0.257	-1.047	-0.512	-1.402	0	0	0	0	0	0	0	0	0						0
57630	SH3RF1	SH3 domain containing ring finger 1	0	2.291	1.108	0.943	0.519	2.101	0	0	0	0	0	0	0	0	0						0
6470	SHMT1	serine hydroxymethyltransferase 1 (soluble)	0	1.446	0.724	1.572	-0.215	1.519	0	0	0	0	0	0	0	0	0						0
57477	SHROOM4	shroom family member 4	0	0.758	-0.735	-0.995	-0.741	-1.178	0	0	0	0	0	0	0	0	0						0
10572	SIVA1	SIVA1, apoptosis-inducing factor	0	-0.031	-0.549	-0.038	2.813	0.091	0	0	0	0	0	0	0	0	0						0
293	SLC25A6	solute carrier family 25 (mitochondrial carrier; adenine nucleotide translocator), member 6	0	1.48	1.544	0.841	-0.732	1.1	0	0	0	0	0	0	0	0	1		HA	0.71		HA M1 M2 NA NP PA PB1 PB2	0
204962	SLC44A5	solute carrier family 44, member 5	0	0.738	0.259	-0.084	-0.981	0.265	0	0	0	0	0	0	0	0	0						0
9057	SLC7A6	solute carrier family 7 (amino acid transporter light chain, y+L system), member 6	0	0.932	0.291	-1.235	-0.276	0.316	0	0	0	0	0	0	0	0	0						0
28231	SLCO4A1	solute carrier organic anion transporter family, member 4A1	0	0.109	-0.642	-1.024	0.54	-0.06	0	0	0	0	0	0	0	0	0						0
6617	SNAPC1	small nuclear RNA activating complex, polypeptide 1, 43kDa	0	0.79	0.831	0.747	-0.046	0.42	0	0	0	0	0	0	0	0	0						0
79622	SNRNP25	small nuclear ribonucleoprotein 25kDa (U11/U12)	0	-0.408	0.215	0.642	-0.49	0.109	0	0	0	0	0	0	0	0	0						0
6634	SNRPD3	small nuclear ribonucleoprotein D3 polypeptide 18kDa	2	-2.465	-2.357	-2.15	0.636	-3.255	1	1	0	0	0	0	0	0	5		NP	0.72	M1 NA NP PA PB2	M1 NA NP PA PB2	0
140710	SOGA1	suppressor of glucose, autophagy associated 1	0	1.703	0.345	1.116	-1.164	0.426	0	0	0	0	0	0	0	0	0						0
6672	SP100	SP100 nuclear antigen	1	0.027	0.867	0.431	-0.834	0.48	0	0	0	0	0	0	0	1	1	NS1					0
8405	SPOP	speckle-type POZ protein	0	-0.726	0.416	0.979	-0.87	-0.107	0	0	0	0	0	0	0	0	0						0
6712	SPTBN2	spectrin, beta, non-erythrocytic 2	0	1.346	-0.55	0.828	-0.928	0.212	0	0	0	0	0	0	0	0	0						0
6821	SUOX	sulfite oxidase	0	0.505	0.653	-0.101	-0.651	0.124	0	0	0	0	0	0	0	0	0						0
23208	SYT11	synaptotagmin XI	0	0.018	-0.66	-1.118	-0.775	-1.038	0	0	0	0	0	0	0	0	0						0
6874	TAF4	TAF4 RNA polymerase II, TATA box binding protein (TBP)-associated factor, 135kDa	0	0.23	-0.184	-0.38	0.466	-0.186	0	0	0	0	0	0	0	0	0						0
6876	TAGLN	transgelin	0	0.924	0.6	1.436	0.962	1.345	0	0	0	0	0	0	0	0	0						0
9882	TBC1D4	TBC1 domain family, member 4	0	-1.413	0.285	1.193	1.312	0.049	0	0	0	0	0	0	0	0	1		HA	0.4			0
55714	TENM3	teneurin transmembrane protein 3	0	0.14	0.056		1.493	0.912	0	0	0	0	0	0	0	0	0						0
54790	TET2	tet methylcytosine dioxygenase 2	0	-0.208	-1.139	1.532	-0.626	-0.233	0	0	0	0	0	0	0	0	0						0
7027	TFDP1	transcription factor Dp-1	0	1.194	0.408	-0.57	-1.387	0.084	0	0	0	0	0	0	0	0	0						0
7056	THBD	thrombomodulin	0	-0.703	0.9	0.747	-0.076	0.532	0	0	0	0	0	0	0	0	0						0
90381	TICRR	TOPBP1-interacting checkpoint and replication regulator	0	0.431	0.931	-0.615	0.428	0.578	0	0	0	0	0	0	0	0	0						0
26517	TIMM13	translocase of inner mitochondrial membrane 13 homolog (yeast)	0	-1.022	-0.85	-0.596	-0.359	-1.577	0	0	0	0	0	0	0	0	0						0
57707	TLDC1	TBC/LysM-associated domain containing 1	1	-1.639	-0.589	-0.09	0.248	-0.544	0	0	0	0	1	0	0	0	0						0
7090	TLE3	transducin-like enhancer of split 3	0	0.68	-1.83	1.689	0.181	-0.545	0	0	0	0	0	0	0	0	0						0
55260	TMEM143	transmembrane protein 143	0	-0.919	0.818	1.521	-0.3	0.666	0	0	0	0	0	0	0	0	0						0
161291	TMEM30B	transmembrane protein 30B	0	0.808	1.353	1.11	1.102	1.222	0	0	0	0	0	0	0	0	0						0
157378	TMEM65	transmembrane protein 65	0	0.804	1.016	0.389	-0.054	0.716	0	0	0	0	0	0	0	0	0						0
54968	TMEM70	transmembrane protein 70	0	-0.204	0.88	1.48	0.526	1.404	0	0	0	0	0	0	0	0	0						0
84910	TMEM87B	transmembrane protein 87B	0	-0.334	-0.446	0.871	0.395	0.487	0	0	0	0	0	0	0	0	0						0
27242	TNFRSF21	tumor necrosis factor receptor superfamily, member 21	0	0.435	0.058	1.25	-0.302	0.945	0	0	0	0	0	0	0	0	0						0
10673	TNFSF13B	tumor necrosis factor (ligand) superfamily, member 13b	0	0.887	-0.752	-0.857	-0.602	-0.935	0	0	0	0	0	0	0	0	0						0
10318	TNIP1	TNFAIP3 interacting protein 1	0	0.788	0.046	0.873	1.817	1.702	0	0	0	0	0	0	0	0	0						0
7167	TPI1	triosephosphate isomerase 1	1	1.075	-2.171	0.876	0.839	-0.992	0	1	0	0	0	0	0	0	3				M1 NA NP	M1 NA NP	0
126003	TRAPPC5	trafficking protein particle complex 5	0	-0.034	0.313	0.354	0.603	0.049	0	0	0	0	0	0	0	0	1		M2	1		M2	0
10346	TRIM22	tripartite motif containing 22	1		0.766	0.73	0.823	0.695	0	0	0	0	1	0	0	0	0						0
10155	TRIM28	tripartite motif containing 28	3	-2.153	-0.011	-2.236	0.046	-2.455	1	1	1	0	0	0	0	0	6				HA M1 NA NP PB1 PB2	HA M1 NA NP PB1 PB2	0
85363	TRIM5	tripartite motif containing 5	0	-0.571	1.21	1.605	-1.204	0.174	0	0	0	0	0	0	0	0	0						0
54931	TRMT10C	tRNA methyltransferase 10 homolog C (S. cerevisiae)	0	-0.004	0.642	1.171	-0.535	0.947	0	0	0	0	0	0	0	0	0						0
8295	TRRAP	transformation/transcription domain-associated protein	0	1.561	1.385	-1.4	-2.627	-1.571	0	0	0	0	0	0	0	0	0						0
9819	TSC22D2	TSC22 domain family, member 2	0	0.395	-1.026	0.229	0.208	-0.299	0	0	0	0	0	0	0	0	0						0
51175	TUBE1	tubulin, epsilon 1	0	-1.364	0.116	-0.271	-0.355	-0.765	0	0	0	0	0	0	0	0	0						0
51061	TXNDC11	thioredoxin domain containing 11	1	-0.519	1.114	-1.413	0.058	0.049	0	0	1	0	0	0	0	0	0						0
10054	UBA2	ubiquitin-like modifier activating enzyme 2	0	1.054	-2.131	-1.264	0.42	-1.019	0	0	0	0	0	0	0	0	0						0
79876	UBA5	ubiquitin-like modifier activating enzyme 5	0	2.702	0.682	0.213	-1.303	0.214	0	0	0	0	0	0	0	0	0						0
7324	UBE2E1	ubiquitin-conjugating enzyme E2E 1	0	-2.322	0.424	-0.218	0.875	-1.194	0	0	0	0	0	0	0	0	0						0
7334	UBE2N	ubiquitin-conjugating enzyme E2N	0	1.315	-0.558	0.75	0.293	1.161	0	0	0	0	0	0	0	0	0						0
65264	UBE2Z	ubiquitin-conjugating enzyme E2Z	0	-0.068	3.324	0.483	0.257	1.032	0	0	0	0	0	0	0	0	0						0
10975	UQCR11	ubiquinol-cytochrome c reductase, complex III subunit XI	0	-0.412	1.166	1.29	-0.206	0.836	0	0	0	0	0	0	0	0	0						0
154807	VKORC1L1	vitamin K epoxide reductase complex, subunit 1-like 1	0	-1.616	0.22	0.348	0.265	-0.377	0	0	0	0	0	0	0	0	0						0
114049	WBSCR22	Williams Beuren syndrome chromosome region 22	0	-0.641	-0.899	-0.378	-1.575	-1.61	0	0	0	0	0	0	0	0	0						0
284403	WDR62	WD repeat domain 62	0		0.982	-0.556		0.67	0	0	0	0	0	0	0	0	0						0
55100	WDR70	WD repeat domain 70	0	-0.384	-0.43	-0.436	0.405	-0.547	0	0	0	0	0	0	0	0	0						0
7477	WNT7B	wingless-type MMTV integration site family, member 7B	0	0.058	0.309	-0.829	-0.787	-0.443	0	0	0	0	0	0	0	0	0						0
55884	WSB2	WD repeat and SOCS box containing 2	0	-1.462	-0.025	-0.522	0.004	-0.95	0	0	0	0	0	0	0	0	0						0
7517	XRCC3	X-ray repair complementing defective repair in Chinese hamster cells 3	0	0.877	-0.585	-1.778	0.422	-0.472	0	0	0	0	0	0	0	0	0						0
90522	YIF1B	Yip1 interacting factor homolog B (S. cerevisiae)	0	-0.922	0.53	-1.26	0.18	-0.446	0	0	0	0	0	0	0	0	0						0
7531	YWHAE	tyrosine 3-monooxygenase/tryptophan 5-monooxygenase activation protein, epsilon	1	-1.704	1.926	0.694	-0.178	-0.37	0	1	0	0	0	0	0	0	5				HA M1 M2 NA NP	HA M1 M2 NA NP	0
92822	ZNF276	zinc finger protein 276	0	-0.073	-0.942	-0.607	0.165	-0.688	0	0	0	0	0	0	0	0	0						0
55422	ZNF331	zinc finger protein 331	0	-0.477	-0.802	-0.211	-0.097	-1.128	0	0	0	0	0	0	0	0	0						0
90441	ZNF622	zinc finger protein 622	0	-1.028	-1.793	-0.438	0.29	-0.653	0	0	0	0	0	0	0	0	0						0
91752	ZNF804A	zinc finger protein 804A	0	-1.056	0.619	0.222	2.214	0.594	0	0	0	0	0	0	0	0	0						0
54680	ZNHIT6	zinc finger, HIT-type containing 6	0	-0.943	-0.236	1.218	0.814	0.772	0	0	0	0	0	0	0	0	0						0

## Sheet: Tab 4
Gene	Symbol	Description	NofConfirmed	Z_Brass	Z_Karlas	Z_Konig	Z_Ward	Z_RSA	BrassHit	WatanabeHit	KonigHit	KarlasHit	ShapiraHit	WardHit	SuHit	TranHit	NofFluProteins	Viral_ShapiraY2H	Viral_APMS	Viral_APMS_MIST	Viral_Watanabe	Viral_Watanabe_ALL	Validated by RNAi this publication	Validated by CO-IP this publication	Druggable	Secreted/TM	called by META-ANALYSIS	FluProteins		From Interferome
20	ABCA2	ATP-binding cassette, sub-family A (ABC1), member 2	0	1.048	-0.706	-1.103	-2.813	-1.79	0	0	0	0	0	0	0	0	0						0		0	1
5243	ABCB1	ATP-binding cassette, sub-family B (MDR/TAP), member 1	0	0.352	-0.41	-0.513	0.138	-0.368	0	0	0	0	0	0	0	0	0						0		1	1
11332	ACOT7	acyl-CoA thioesterase 7	0	0.444	-0.367	-1.16	0.179	-0.221	0	0	0	0	0	0	0	0	0						0		0	1
80221	ACSF2	acyl-CoA synthetase family member 2	0	1.923	-0.408	0.409	-0.974	0.47	0	0	0	0	0	0	0	0	0						0		0	1
92949	ADAMTSL1	ADAMTS-like 1	0	-2.395	1.207	-1.047	-0.386	-1.288	0	0	0	0	0	0	0	0	0						0		0	1
11047	ADRM1	adhesion regulating molecule 1	0	-0.183	-0.396	-1.222	-0.475	-1.278	0	0	0	0	0	0	0	0	1		PB2	0.4		HA NA PB2	0		0	0		PB2
172	AFG3L1P	AFG3-like AAA ATPase 1, pseudogene	0	-0.411	0.872	-0.401	1.847	0.487	0	0	0	0	0	0	0	0	0						0		0	0
55326	AGPAT5	1-acylglycerol-3-phosphate O-acyltransferase 5	0	-0.151	1.09	1.325	0.808	1.174	0	0	0	0	0	0	0	0	0						0		0	1
79026	AHNAK	AHNAK nucleoprotein	1	0.006	0.403	0.517	0.584	0.014	0	1	0	0	0	0	0	0	7				HA M1 M2 NA NP PA PB2	HA M1 M2 NA NP PA PB2	0		0	0		PB2 NA PA M1 M2 NP HA
220	ALDH1A3	aldehyde dehydrogenase 1 family, member A3	0	-0.233	-0.743	0.798	-0.325	0.302	0	0	0	0	0	0	0	0	0						0		1	0
54890	ALKBH5	AlkB family member 5, RNA demethylase	0	1.117	-0.017	-0.254	-0.35	0.12	0	0	0	0	0	0	0	0	0						0		0	1
154810	AMOTL1	angiomotin like 1	1	-2.655	0.77	0.356	0.112	-1.607	1	0	0	0	0	0	0	0	0						0		0	0
323	APBB2	amyloid beta (A4) precursor protein-binding, family B, member 2	0	-0.559	0.016	0.456	-1.442	-0.203	0	0	0	0	0	0	0	0	0						0		0	0
8539	API5	apoptosis inhibitor 5	0	0.88	-0.763	0.449	-3.697	-2.783	0	0	0	0	0	0	0	0	0						0		0	0
9743	ARHGAP32	Rho GTPase activating protein 32	0	-1.932	0.21	1.105	-0.253	-0.687	0	0	0	0	0	0	0	0	0						0		0	0
9826	ARHGEF11	Rho guanine nucleotide exchange factor (GEF) 11	0	-0.62	-0.586	-1.409	-1.151	-1.97	0	0	0	0	0	0	0	0	0						0		0	0
128272	ARHGEF19	Rho guanine nucleotide exchange factor (GEF) 19	0	0.6	0.789	-0.464	0.638	0.349	0	0	0	0	0	0	0	0	0					PA	0		0	0
51566	ARMCX3	armadillo repeat containing, X-linked 3	0	0.09	1.439	-0.051	1.55	1.373	0	0	0	0	0	0	0	0	0					M2	0		0	1
483	ATP1B3	ATPase, Na+/K+ transporting, beta 3 polypeptide	0	-1.625	-0.801	0.298	2.276	-0.264	0	0	0	0	0	0	0	0	1		PB1F2	0.4			0		0	1		PB1F2
535	ATP6V0A1	ATPase, H+ transporting, lysosomal V0 subunit a1	1	-1.11	-1.061	0.38	-1.514	-1.755	0	0	0	0	0	1	0	0	1		HA	0.4			0		0	1	confirmed+GO	HA
9212	AURKB	aurora kinase B	0	0.82	-0.923	-2.483	1.331	-1.393	0	0	0	0	0	0	0	0	0						0		1	0
55973	BCAP29	B-cell receptor-associated protein 29	0	-0.378	0.966	-0.156	2.931	0.925	0	0	0	0	0	0	0	0	1	PA					0		0	1		PA
83596	BCL2L12	BCL2-like 12 (proline rich)	0	-0.68	-0.897	1.589	-1.296	-1.077	0	0	0	0	0	0	0	0	0						0		1	0
388962	BOLA3	bolA family member 3	0		1.604	-1.166	0.928	0.183	0	0	0	0	0	0	0	0	0						0		0	1
10902	BRD8	bromodomain containing 8	1	0.275	0.324	-1.117	0.272	-0.416	0	1	0	0	0	0	0	0	1				M1	M1	0		0	0		M1
682	BSG	basigin (Ok blood group)	0	-1.038	1.265	-0.768	-0.589	-0.913	0	0	0	0	0	0	0	0	0					M1	0		0	1
280636	C11ORF31	chromosome 11 open reading frame 31	0	0.71	-2.645	-0.254	1.662	-1.592	0	0	0	0	0	0	0	0	0						0		0	0
28970	C11ORF54	chromosome 11 open reading frame 54	0	0.91	0.599	0.972	1.656	1.647	0	0	0	0	0	0	0	0	0						0		0	0
9847	C2CD5	C2 calcium-dependent domain containing 5	0	-1.294	-0.251	-0.274	-0.931	-1.392	0	0	0	0	0	0	0	0	0						0		0	0
401152	C4ORF3	chromosome 4 open reading frame 3	0		-0.751	0.429		0.413	0	0	0	0	0	0	0	0	0						0		0	1
132321	C4ORF33	chromosome 4 open reading frame 33	0	1.145	-0.771	0.347	-0.75	-0.151	0	0	0	0	0	0	0	0	0						0		0	0
136895	C7ORF31	chromosome 7 open reading frame 31	0	0.177	1.466	0.385	-0.049	0.856	0	0	0	0	0	0	0	0	0						0		0	0
157657	C8ORF37	chromosome 8 open reading frame 37	0	0.822	-0.457	1.97	0.73	1.533	0	0	0	0	0	0	0	0	0						0		0	0
735	C9	complement component 9	0	-0.359	-2.279	-0.967	-0.161	-1.242	0	0	0	0	0	0	0	0	0						0		0	1
790	CAD	carbamoyl-phosphate synthetase 2, aspartate transcarbamylase, and dihydroorotase	2	0.542	1.161	-1.752	0.631	-0.438	0	1	1	0	0	0	0	0	3		PB2	0.77	M1 NA PB2	M1 NA PB2	0		1	0	Multiple Confirmed	NA M1 PB2
834	CASP1	caspase 1, apoptosis-related cysteine peptidase	0	0.732	0.08	-0.689	-1.711	-0.379	0	0	0	0	0	0	0	0	0						0		1	0
6364	CCL20	chemokine (C-C motif) ligand 20	0	-0.334	0.946	-0.381	-0.111	-0.052	0	0	0	0	0	0	0	0	0						0		0	1
595	CCND1	cyclin D1	0	-0.102	-0.612	-0.44	-0.199	-1.138	0	0	0	0	0	0	0	0	0						0		1	0
899	CCNF	cyclin F	0	0.954	-1.569	1.09	-0.07	-0.184	0	0	0	0	0	0	0	0	0						0		0	1
993	CDC25A	cell division cycle 25A	0	0.596	0.707	0.093	0.783	0.342	0	0	0	0	0	0	0	0	0						0		1	1
55038	CDCA4	cell division cycle associated 4	0	-0.124	-0.783	1.018	0.232	0.578	0	0	0	0	0	0	0	0	0						0		0	0
10659	CELF2	CUGBP, Elav-like family member 2	0	0.612	-0.8	-0.076	-1.168	-0.238	0	0	0	0	0	0	0	0	0						0		0	1
387103	CENPW	centromere protein W	0		1.183	-0.377		0.906	0	0	0	0	0	0	0	0	0						0		0	0
57530	CGN	cingulin	0	0.113	1.155	-0.009	-0.703	0.358	0	0	0	0	0	0	0	0	0						0		0	0
9557	CHD1L	chromodomain helicase DNA binding protein 1-like	0	-0.101	0.897	1.311	-1.151	0.445	0	0	0	0	0	0	0	0	0						0		0	0
1107	CHD3	chromodomain helicase DNA binding protein 3	0	0.935	1.342	-0.268	-0.465	0.731	0	0	0	0	0	0	0	0	0					NP	0		0	0
140578	CHODL	chondrolectin	0	0.995	-0.465	0.709	-1.076	0.366	0	0	0	0	0	0	0	0	0						0		0	1
1158	CKM	creatine kinase, muscle	0	-0.264	-0.117	0.772	-0.111	-0.052	0	0	0	0	0	0	0	0	0						0		1	0
1164	CKS2	CDC28 protein kinase regulatory subunit 2	0	-1.113	-0.641	0.497	0.391	-0.132	0	0	0	0	0	0	0	0	0						0		0	0
134147	CMBL	carboxymethylenebutenolidase homolog (Pseudomonas)	0	-0.084	0.164	0.552	-0.501	-0.037	0	0	0	0	0	0	0	0	0						0		0	0
51727	CMPK1	cytidine monophosphate (UMP-CMP) kinase 1, cytosolic	0	-1.522	-0.758	0.003	-0.1	-0.953	0	0	0	0	0	0	0	0	0						0		0	1
1265	CNN2	calponin 2	0	0.837	0.283	-1.074	0.424	0.428	0	0	0	0	0	0	0	0	0						0		0	0
1303	COL12A1	collagen, type XII, alpha 1	0	-0.574	1.625	0.287	0.255	0.679	0	0	0	0	0	0	0	0	0						0		0	1
1278	COL1A2	collagen, type I, alpha 2	0	0.073	0.603	0.203	0.105	0.049	0	0	0	0	0	0	0	0	0						0		0	1
51200	CPA4	carboxypeptidase A4	0	-1.555	-0.044	-0.134	-0.11	-1.031	0	0	0	0	0	0	0	0	0						0		1	1
64784	CRTC3	CREB regulated transcription coactivator 3	0	-0.907	0.172	-0.356	1.074	0.468	0	0	0	0	0	0	0	0	0						0		0	0
1456	CSNK1G3	casein kinase 1, gamma 3	0	-0.302	-0.672	-1.516	0.484	-0.4	0	0	0	0	0	0	0	0	0						0		0	0
1476	CSTB	cystatin B (stefin B)	0	-0.521	1.259	1.184	-1.105	0.265	0	0	0	0	0	0	0	0	0						0		1	0
1487	CTBP1	C-terminal binding protein 1	1	-0.031	-0.018	-1.318	0.618	0.071	0	1	0	0	0	0	0	0	1				M1	M1	0		0	0	confirmed+GO	M1
7852	CXCR4	chemokine (C-X-C motif) receptor 4	0	-0.761	1.071	-0.207	-1.025	-0.231	0	0	0	0	0	0	0	0	0						0		1	1
27071	DAPP1	dual adaptor of phosphotyrosine and 3-phosphoinositides	0	-0.671	-1.763	0.259	-0.404	-0.588	0	0	0	0	0	0	0	0	0						0		0	0
79007	DBNDD1	dysbindin (dystrobrevin binding protein 1) domain containing 1	0	-1.157	-1.928	-0.263	1.123	-0.847	0	0	0	0	0	0	0	0	0						0		0	0
55827	DCAF6	DDB1 and CUL4 associated factor 6	0	1.06	0.044	0.496	0.529	0.784	0	0	0	0	0	0	0	0	0						0		0	0
23586	DDX58	DEAD (Asp-Glu-Ala-Asp) box polypeptide 58	0	-0.828	0.422	0.577	0.126	0.002	0	0	0	0	0	0	0	0	0						0		0	0
55601	DDX60	DEAD (Asp-Glu-Ala-Asp) box polypeptide 60	0	-0.032	-0.829	0.954	-0.823	-0.277	0	0	0	0	0	0	0	0	0						0		0	0
84649	DGAT2	diacylglycerol O-acyltransferase 2	0	-0.241	1.21	0.588	0.087	1.013	0	0	0	0	0	0	0	0	0						0		0	1
22943	DKK1	dickkopf WNT signaling pathway inhibitor 1	0	-0.083	-1.726	-1.588	-0.102	-1.561	0	0	0	0	0	0	0	0	0						0		0	1
27122	DKK3	dickkopf WNT signaling pathway inhibitor 3	0	-1.111	-0.231	0.76	-1.493	-0.767	0	0	0	0	0	0	0	0	0						0		0	1
10301	DLEU1	deleted in lymphocytic leukemia 1 (non-protein coding)	0	-0.501	0.376	-1.594	-0.201	-0.33	0	0	0	0	0	0	0	0	0						0		0	0
1786	DNMT1	DNA (cytosine-5-)-methyltransferase 1	1	-1.615	0.393	1.421	-0.045	-0.249	0	1	0	0	0	0	0	0	3				M2 PA PB2	M2 PA PB2	0		1	0	confirmed+GO	PA PB2 M2
1789	DNMT3B	DNA (cytosine-5-)-methyltransferase 3 beta	0	-1.417	-0.644	-0.029	-0.053	-1.004	0	0	0	0	0	0	0	0	0						0		1	0
80005	DOCK5	dedicator of cytokinesis 5	1	0.23	-0.145	1.16	-2.373	-1.258	0	0	0	0	0	0	1	0	0						0		0	0
1781	DYNC1I2	dynein, cytoplasmic 1, intermediate chain 2	0	-0.72	-0.696	0.936	0.613	-0.05	0	0	0	0	0	0	0	0	0						0		0	0
6990	DYNLT3	dynein, light chain, Tctex-type 3	0	-0.82	-0.588	1.03	0.942	0.145	0	0	0	0	0	0	0	0	0						0		0	1
1632	ECI1	enoyl-CoA delta isomerase 1	0	-0.24	0.877	-0.826	0.877	0.499	0	0	0	0	0	0	0	0	0						0		0	0
8662	EIF3B	eukaryotic translation initiation factor 3, subunit B	1	-0.026	0.187	-1.754	-1.585	-1.555	0	1	0	0	0	0	0	0	3				M1 NA NP	M1 NA NP	0		0	0	confirmed+PPI&GO	NP NA M1
1975	EIF4B	eukaryotic translation initiation factor 4B	1	-0.305	1.114	-0.073	-0.765	0.015	0	1	0	0	0	0	0	0	10				HA M1 NA NEP NP NS1 PA PB1 PB1F2 PB2	HA M1 NA NEP NP NS1 PA PB1 PB1F2 PB2	0		0	0	confirmed+PPI&GO	PB1 PB2 NA PB1F2 PA M1 NP NS1 HA NEP
1978	EIF4EBP1	eukaryotic translation initiation factor 4E binding protein 1	0	-1.378	-0.051	0.29	-0.584	-0.475	0	0	0	0	0	0	0	0	0						0		0	0
284361	EMC10	ER membrane protein complex subunit 10	0	-0.483	-0.847	-0.454	0.728	-0.678	0	0	0	0	0	0	0	0	0						0		0	1
56943	ENY2	enhancer of yellow 2 homolog (Drosophila)	0	1.836	-1.215	-1.124	-0.96	-1.578	0	0	0	0	0	0	0	0	1		NS1	0.4			0		0	0		NS1
2074	ERCC6	excision repair cross-complementation group 6	0	-1.009	-0.607	-0.392	-1.59	-1.633	0	0	0	0	0	0	0	0	0					NEP	0		0	0
2078	ERG	v-ets avian erythroblastosis virus E26 oncogene homolog	0	0.559	-0.955	-0.071	-0.299	-0.029	0	0	0	0	0	0	0	0	0						0		0	0
23404	EXOSC2	exosome component 2	0	1.385	-2.066	-0.132	-0.987	-0.859	0	0	0	0	0	0	0	0	0						0		0	0
2171	FABP5	fatty acid binding protein 5 (psoriasis-associated)	0	0.409	0.796		1.191	1.208	0	0	0	0	0	0	0	0	0						0		0	0
81889	FAHD1	fumarylacetoacetate hydrolase domain containing 1	0	1.61	1.114	1.099	0.368	1.575	0	0	0	0	0	0	0	0	0						0		0	0
116224	FAM122A	family with sequence similarity 122A	0	0.376	0.283	0.643	0.559	0.109	0	0	0	0	0	0	0	0	0						0		0	0
283742	FAM98B	family with sequence similarity 98, member B	0	2.136	2.45	0.568	0.306	2.229	0	0	0	0	0	0	0	0	0						0		0	1
2091	FBL	fibrillarin	0	1.612	-1.12	-0.746	0.331	-0.144	0	0	0	0	0	0	0	0	0					M1 NA NP PB1 PB2	0		0	0
162517	FBXO39	F-box protein 39	0	0.648	1.66	-0.017	1.317	1.652	0	0	0	0	0	0	0	0	0						0		0	0
10517	FBXW10	F-box and WD repeat domain containing 10	1	-0.321	-2.274	-0.72	0.713	-1.131	0	0	0	1	0	0	0	0	0						0		0	0
55612	FERMT1	fermitin family member 1	0	1.375	-0.068	0.714	-1.137	0.469	0	0	0	0	0	0	0	0	0						0		0	0
23770	FKBP8	FK506 binding protein 8, 38kDa	1	-0.85	-1.868	-1.44	0.445	-1.387	0	0	1	0	0	0	0	0	0						0		1	1
2353	FOS	FBJ murine osteosarcoma viral oncogene homolog	0	0.787	-0.533	-0.6	0.89	0.243	0	0	0	0	0	0	0	0	0						0		0	0
80020	FOXRED2	FAD-dependent oxidoreductase domain containing 2	0	-1.853	0.196	-1.071	-0.471	-0.708	0	0	0	0	0	0	0	0	0						0		0	1
122786	FRMD6	FERM domain containing 6	0	1.058	0.602	0.797	-0.147	0.78	0	0	0	0	0	0	0	0	0						0		0	0
391059	FRRS1	ferric-chelate reductase 1	0		-1.667	-0.418		-0.741	0	0	0	0	0	0	0	0	0						0		0	1
2565	GABRG1	gamma-aminobutyric acid (GABA) A receptor, gamma 1	0	0.071	0.778	0.801	-1.394	0.074	0	0	0	0	0	0	0	0	0						0		1	1
79833	GEMIN6	gem (nuclear organelle) associated protein 6	0	-1.835	0.445	-1.661	-0.038	-1.676	0	0	0	0	0	0	0	0	1		M2	1			0		0	0		M2
85476	GFM1	G elongation factor, mitochondrial 1	0	0.354	1.734	0.728	-1.135	0.473	0	0	0	0	0	0	0	0	0						0		0	0
81577	GFOD2	glucose-fructose oxidoreductase domain containing 2	0	0.024	-1.914	-1.006	-0.607	-0.945	0	0	0	0	0	0	0	0	0						0		0	1
9837	GINS1	GINS complex subunit 1 (Psf1 homolog)	0	0.769	-0.213	-1.43	-0.947	-0.488	0	0	0	0	0	0	0	0	0						0		0	0
26035	GLCE	glucuronic acid epimerase	0	0.124	-0.617	2.1	0.272	0.652	0	0	0	0	0	0	0	0	0						0		0	1
51031	GLOD4	glyoxalase domain containing 4	0	0.523	-0.188	0.263	0.356	-0.088	0	0	0	0	0	0	0	0	0						0		0	1
2769	GNA15	guanine nucleotide binding protein (G protein), alpha 15 (Gq class)	0	1.5	-1.067	-1.069	-1.171	-1.764	0	0	0	0	0	0	0	0	0						0		0	0
54584	GNB1L	guanine nucleotide binding protein (G protein), beta polypeptide 1-like	0	0.914	-1.337	-0.372	-0.47	-0.527	0	0	0	0	0	0	0	0	0						0		0	0
80273	GRPEL1	GrpE-like 1, mitochondrial (E. coli)	0	-0.726	-0.222	1.391	0.029	0.203	0	0	0	0	0	0	0	0	0					M1	0		0	0
55142	HAUS2	HAUS augmin-like complex, subunit 2	0	-1.185	2.199	0.94	0.996	0.394	0	0	0	0	0	0	0	0	0						0		0	0
3065	HDAC1	histone deacetylase 1	0	-1.616	0.285	1.207	-1.111	-0.77	0	0	0	0	0	0	0	0	0						0		1	0
3280	HES1	hes family bHLH transcription factor 1	0	0.584	-0.223	0	-0.402	0.013	0	0	0	0	0	0	0	0	0						0		0	0
3090	HIC1	hypermethylated in cancer 1	0	-1.373	0.649	-2.276	2.387	-1.211	0	0	0	0	0	0	0	0	0						0		0	0
25994	HIGD1A	HIG1 hypoxia inducible domain family, member 1A	0	0.768	-0.704	1.955	0.337	1.146	0	0	0	0	0	0	0	0	1		PA	0.78			0		0	1		PA
55355	HJURP	Holliday junction recognition protein	0	1.61	1.664	1.194	-0.367	1.654	0	0	0	0	0	0	0	0	0						0		0	0
3133	HLA-E	major histocompatibility complex, class I, E	0	0.362	-0.503	0.329	0.87	0.484	0	0	0	0	0	0	0	0	0						0		0	1
3151	HMGN2	high mobility group nucleosomal binding domain 2	1	-1.728	1.373	1.548	-0.816	-0.403	0	1	0	0	0	0	0	0	1				NP	NP	0		0	0		NP
79366	HMGN5	high mobility group nucleosome binding domain 5	0	-0.526	0.72	0.919	-0.936	0.256	0	0	0	0	0	0	0	0	0						0		0	0
653115	HNRNPA3P6	heterogeneous nuclear ribonucleoprotein A3 pseudogene 6	0						0	0	0	0	0	0	0	0	0						0		0	0
3185	HNRNPF	heterogeneous nuclear ribonucleoprotein F	0	-0.974	-0.895	-1.291	0.167	-1.462	0	0	0	0	0	0	0	0	0					HA M1 M2 NA NP PA PB1 PB2	0		0	0
3203	HOXA6	homeobox A6	0	-1.724	1.012	-0.186	1.182	-0.399	0	0	0	0	0	0	0	0	0						0		0	0
3384	ICAM2	intercellular adhesion molecule 2	0	-0.302	1.62	1.328	0.82	1.587	0	0	0	0	0	0	0	0	0						0		0	1
3437	IFIT3	interferon-induced protein with tetratricopeptide repeats 3	0	1.712	-0.67	-1.02	0.4	-0.007	0	0	0	0	0	0	0	0	0						0		0	0
3456	IFNB1	interferon, beta 1, fibroblast	0	-0.867	-0.695	-0.039	-0.493	-1.021	0	0	0	0	0	0	0	0	0						0		0	1
282616	IFNL2	interferon, lambda 2	0	-0.982	-0.011	2.685	2.65	0.711	0	0	0	0	0	0	0	0	0						0		0	1
282617	IFNL3	interferon, lambda 3	0		-1.002	-0.912	1.263	-0.786	0	0	0	0	0	0	0	0	0						0		0	1
255130	IGFBP7-AS1	IGFBP7 antisense RNA 1	0		1.776			2.55	0	0	0	0	0	0	0	0	0						0		0	0
25896	INTS7	integrator complex subunit 7	0	-0.329	0.337	-0.266	0.272	-0.397	0	0	0	0	0	0	0	0	0						0		0	1
128239	IQGAP3	IQ motif containing GTPase activating protein 3	0	-1.298	-1.756	0.462	-0.737	-1.184	0	0	0	0	0	0	0	0	0						0		0	0
3659	IRF1	interferon regulatory factor 1	1	-1.427	-0.001	0.071	1.112	0.027	0	0	0	0	1	0	0	0	0						0		0	0	confirmed+PPI&GO
3660	IRF2	interferon regulatory factor 2	3	-0.099	-1.762	0.119	-2.204	-1.83	0	0	0	1	1	1	0	0	0						0		0	0	Multiple Confirmed
3783	KCNN4	potassium intermediate/small conductance calcium-activated channel, subfamily N, member 4	0	-1.533	0.028	-0.253	0.474	-0.175	0	0	0	0	0	0	0	0	0						0		1	1
84678	KDM2B	lysine (K)-specific demethylase 2B	0	2.126	-0.5	0.247	0.316	0.733	0	0	0	0	0	0	0	0	0						0		0	0
3791	KDR	kinase insert domain receptor (a type III receptor tyrosine kinase)	0	0.698	-1.142	-1.216	0.847	-0.819	0	0	0	0	0	0	0	0	0						0		1	1
81930	KIF18A	kinesin family member 18A	0	0.739	-0.245	-0.572	0.77	0.319	0	0	0	0	0	0	0	0	0						0		0	0
83855	KLF16	Kruppel-like factor 16	0	0.676	-0.525	-0.935	-1.345	-0.805	0	0	0	0	0	0	0	0	0						0		0	0
10324	KLHL41	kelch-like family member 41	0	-0.037	2.01	0.293	-0.044	0.691	0	0	0	0	0	0	0	0	0						0		0	0
9757	KMT2B	lysine (K)-specific methyltransferase 2B	0	1.323	-0.693	-1.277	1.364	-0.044	0	0	0	0	0	0	0	0	0						0		0	0
3885	KRT34	keratin 34	0	-2.179	-0.023	1.341	2.102	-1.003	0	0	0	0	0	0	0	0	0						0		0	0
3915	LAMC1	laminin, gamma 1 (formerly LAMB2)	0	-0.548	-0.765	-0.854	-0.548	-1.899	0	0	0	0	0	0	0	0	0						0		0	1
27074	LAMP3	lysosomal-associated membrane protein 3	0	-0.475	1.115	1.038	-1.076	0.345	0	0	0	0	0	0	0	0	0						0		0	1
7805	LAPTM5	lysosomal protein transmembrane 5	0	0.266	0.762	1.906	0.83	1.628	0	0	0	0	0	0	0	0	0						0		0	1
3956	LGALS1	lectin, galactoside-binding, soluble, 1	0	-0.24	0.043	-1.126	-1.094	-0.885	0	0	0	0	0	0	0	0	0					HA M1	0		0	0
3965	LGALS9	lectin, galactoside-binding, soluble, 9	0	-0.073	-2.983	-0.835	0.605	-1.989	0	0	0	0	0	0	0	0	0						0		0	0
5641	LGMN	legumain	0	0.634	0.454	0.415	1.041	0.757	0	0	0	0	0	0	0	0	0						0		0	1
205251	LINC00116	long intergenic non-protein coding RNA 116	0	1.136	0.473		1.497	1.615	0	0	0	0	0	0	0	0	0						0		0	0
400955	LINC01122	long intergenic non-protein coding RNA 1122	0		-0.075	0.739		0.939	0	0	0	0	0	0	0	0	0						0		0	0
122769	LRR1	leucine rich repeat protein 1	0	0.035	-0.213	1.625	0.722	1.268	0	0	0	0	0	0	0	0	0						0		0	0
64101	LRRC4	leucine rich repeat containing 4	0	0.92	-0.084	-0.719	-0.234	-0.005	0	0	0	0	0	0	0	0	0						0		0	1
4061	LY6E	lymphocyte antigen 6 complex, locus E	0	0.677	0.594	-1.189	-0.459	0.168	0	0	0	0	0	0	0	0	0						0		0	1
10296	MAEA	macrophage erythroblast attacher	1	1.159	1.518	0.377	0.977	1.46	0	0	0	0	0	0	1	0	0						0		0	0
114569	MAL2	mal, T-cell differentiation protein 2 (gene/pseudogene)	0	0.945	-0.382	0.121	0.571	0.603	0	0	0	0	0	0	0	0	0						0		0	1
256691	MAMDC2	MAM domain containing 2	0	0.303	0.15	2.225	0.849	1.658	0	0	0	0	0	0	0	0	0						0		0	1
7873	MANF	mesencephalic astrocyte-derived neurotrophic factor	0	-0.082	-0.178	0.717	-0.236	0.001	0	0	0	0	0	0	0	0	0						0		0	1
5609	MAP2K7	mitogen-activated protein kinase kinase 7	0	-0.585	0.358	-0.299	0.225	-0.358	0	0	0	0	0	0	0	0	0						0		1	0
4082	MARCKS	myristoylated alanine-rich protein kinase C substrate	0	-0.762	0.454	0.74	0.523	0.27	0	0	0	0	0	0	0	0	1		PB2	0.4			0		0	0		PB2
53615	MBD3	methyl-CpG binding domain protein 3	0	2.259	0.397	0.826	-0.299	1.618	0	0	0	0	0	0	0	0	0						0		0	0
4162	MCAM	melanoma cell adhesion molecule	0	-0.577	-0.162	0.448	0.392	-0.215	0	0	0	0	0	0	0	0	0						0		0	1
55388	MCM10	minichromosome maintenance complex component 10	0	0.464	0.552	-0.919	1.8	0.809	0	0	0	0	0	0	0	0	0						0		0	0
4171	MCM2	minichromosome maintenance complex component 2	0	0.834	-0.978	-1.673	1.499	-0.541	0	0	0	0	0	0	0	0	0						0		0	0
84246	MED10	mediator complex subunit 10	0	-1.833	3.268	0.935	0.328	-0.549	0	0	0	0	0	0	0	0	0						0		0	0
79006	METRN	meteorin, glial cell differentiation regulator	0	0.73	-1.788	-1.315	-0.158	-1.11	0	0	0	0	0	0	0	0	0						0		0	1
8076	MFAP5	microfibrillar associated protein 5	0	0.94	1.529	2.013	-1.339	0.159	0	0	0	0	0	0	0	0	0						0		0	1
10227	MFSD10	major facilitator superfamily domain containing 10	0	0.12	0.645	-1.245	-1.37	-0.988	0	0	0	0	0	0	0	0	0						0		0	1
84299	MIEN1	migration and invasion enhancer 1	0	-1.827	-1.247	-0.842	-0.676	-2.122	0	0	0	0	0	0	0	0	0						0		0	0
10962	MLLT11	myeloid/lymphoid or mixed-lineage leukemia (trithorax homolog, Drosophila); translocated to, 11	1	0.134	-0.035	1	0.648	0.691	0	0	0	0	0	0	0	1	0						0		0	0
4332	MNDA	myeloid cell nuclear differentiation antigen	0	-1.125	0.12	1.028	0.885	0.491	0	0	0	0	0	0	0	0	0						0		0	0
25874	MPC2	mitochondrial pyruvate carrier 2	0	-1.51	-0.658	0.196	-0.941	-1.037	0	0	0	0	0	0	0	0	0						0		0	0
4356	MPP3	membrane protein, palmitoylated 3 (MAGUK p55 subfamily member 3)	0	0.619	-0.264	0.253	-1.244	0.071	0	0	0	0	0	0	0	0	0						0		0	0
122704	MRPL52	mitochondrial ribosomal protein L52	0	0.373	1.569	0.859	0.987	1.523	0	0	0	0	0	0	0	0	0						0		0	1
78988	MRPL57	mitochondrial ribosomal protein L57	0	0.993	0.431	0.773	1.968	1.922	0	0	0	0	0	0	0	0	0						0		0	0
51021	MRPS16	mitochondrial ribosomal protein S16	0	0.113	-0.282	-0.002	-0.578	-0.77	0	0	0	0	0	0	0	0	1		NP	0.95			0		0	0		NP
219995	MS4A15	membrane-spanning 4-domains, subfamily A, member 15	0	0.484	-0.73	-1.075	0.165	-0.157	0	0	0	0	0	0	0	0	0						0		0	1
4522	MTHFD1	methylenetetrahydrofolate dehydrogenase (NADP+ dependent) 1, methenyltetrahydrofolate cyclohydrolase, formyltetrahydrofolate synthetase	0	-1.135	-0.721	0.83	0.148	-0.098	0	0	0	0	0	0	0	0	1		PB1F2	0.4			0		1	1		PB1F2
4605	MYBL2	v-myb avian myeloblastosis viral oncogene homolog-like 2	0	-2.512	0.573	0.626	0.732	-1.428	0	0	0	0	0	0	0	0	0						0		0	0
80179	MYO19	myosin XIX	0	-0.694	-0.234	0.457	0.534	-0.069	0	0	0	0	0	0	0	0	0						0		0	0
339344	MYPOP	Myb-related transcription factor, partner of profilin	0	-0.056	-0.406		-0.821	-0.649	0	0	0	0	0	0	0	0	0						0		0	0
80097	MZT2B	mitotic spindle organizing protein 2B	0	-0.52	0.305	-0.465	0.899	0.367	0	0	0	0	0	0	0	0	1		M2	0.4			0		0	0		M2
23397	NCAPH	non-SMC condensin I complex, subunit H	0	-1.617	0.464	0.719	-1.04	-0.653	0	0	0	0	0	0	0	0	1		M2	0.4		M1 M2	0		0	0		M2
29781	NCAPH2	non-SMC condensin II complex, subunit H2	0	-0.354	-0.069	0.672	-0.278	0.023	0	0	0	0	0	0	0	0	1	PA					0		0	0		PA
4690	NCK1	NCK adaptor protein 1	0	1.127	0.058	-1.058	-0.818	-0.269	0	0	0	0	0	0	0	0	0						0		0	0
54820	NDE1	nudE neurodevelopment protein 1	0	-3.069	-0.566	-0.605	0.209	-2.093	0	0	0	0	0	0	0	0	0						0		0	0	GO+ZRSA
80762	NDFIP1	Nedd4 family interacting protein 1	0	-0.283	-0.577	1.095	1.968	0.7	0	0	0	0	0	0	0	0	0						0		0	1
29078	NDUFAF4	NADH dehydrogenase (ubiquinone) complex I, assembly factor 4	0	0.636	-0.076	1.206	-0.757	1.004	0	0	0	0	0	0	0	0	0					M1	0		0	0
10763	NES	nestin	0	-0.127	-0.142	-1.201	0.015	-0.932	0	0	0	0	0	0	0	0	0						0		0	0
57224	NHSL1	NHS-like 1	0		0.617	0.447		0.781	0	0	0	0	0	0	0	0	0						0		0	0
51388	NIP7	NIP7, nucleolar pre-rRNA processing protein	0	1.176	2.179	-1.041	-2.019	-0.8	0	0	0	0	0	0	0	0	0						0		0	0
4858	NOVA2	neuro-oncological ventral antigen 2	0	1.444	0.109	-0.886	0.027	0.351	0	0	0	0	0	0	0	0	0						0		0	0
10577	NPC2	Niemann-Pick disease, type C2	0	-0.617	0.878	1.305	-1.304	0.089	0	0	0	0	0	0	0	0	0						0		1	1
3084	NRG1	neuregulin 1	1	-0.304	-0.706	-0.641	0.602	-0.402	0	0	0	0	0	0	0	1	0						0		0	1	confirmed+GO
134492	NUDCD2	NudC domain containing 2	0	-0.735	0.118	-0.316	0.564	-0.019	0	0	0	0	0	0	0	0	0						0		0	0
79902	NUP85	nucleoporin 85kDa	1	1.833	-0.82	1.741	-2.503	-1.418	0	0	0	0	0	0	0	1	0					M2	0		0	1	confirmed+PPI&GO
9688	NUP93	nucleoporin 93kDa	1	-0.277	-1.303	-1.342	0.476	-1.088	0	1	0	0	0	0	0	0	2		M2	0.89	M1 M2	M1 M2	0		0	1	confirmed+PPI&GO	M1 M2
729148	NUS1P1	nuclear undecaprenyl pyrophosphate synthase 1 homolog (S. cerevisiae) pseudogene 1	0		2.034			2.788	0	0	0	0	0	0	0	0	0						0		0	1
51203	NUSAP1	nucleolar and spindle associated protein 1	0	0.9	0.279	-0.536	-1.045	0.237	0	0	0	0	0	0	0	0	0					NA NP	0		0	0
94103	ORMDL3	ORMDL sphingolipid biosynthesis regulator 3	0	0.166	1.079	0.111	0.122	0.459	0	0	0	0	0	0	0	0	0						0		0	1
28962	OSTM1	osteopetrosis associated transmembrane protein 1	0	-0.43	1.182	-0.753	0.978	0.429	0	0	0	0	0	0	0	0	0						0		0	1
23252	OTUD3	OTU deubiquitinase 3	0	0.371	1.154	-0.75	2.315	1.076	0	0	0	0	0	0	0	0	0						0		0	0
124641	OVCA2	ovarian tumor suppressor candidate 2	0	0.947	-1.248	0.581	0.139	0.293	0	0	0	0	0	0	0	0	0						0		0	0
8106	PABPN1	poly(A) binding protein, nuclear 1	0	-0.573	1.633	0.152	-0.462	0.371	0	0	0	0	0	0	0	0	1		NP	0.86		NP NS1	0		0	0		NP
5069	PAPPA	pregnancy-associated plasma protein A, pappalysin 1	0	0.451	-1.522	-2.357	-1.23	-2.053	0	0	0	0	0	0	0	0	0						0		1	1
5073	PARN	poly(A)-specific ribonuclease	0	-0.887	1.062	0.915	0.6	0.785	0	0	0	0	0	0	0	0	0						0		0	0
29780	PARVB	parvin, beta	0	-0.403	-0.346	-0.782	1.389	-0.479	0	0	0	0	0	0	0	0	0						0		0	1
51260	PBDC1	polysaccharide biosynthesis domain containing 1	0	-0.573	-0.01	-0.321	-0.564	-0.977	0	0	0	0	0	0	0	0	0						0		0	0
56147	PCDHA1	protocadherin alpha 1	0	-1.003	1.328	0.891	1.095	0.678	0	0	0	0	0	0	0	0	0						0		0	1
56136	PCDHA13	protocadherin alpha 13	0	-0.379	0.846	0.086	1.104	0.852	0	0	0	0	0	0	0	0	0						0		0	1
56146	PCDHA2	protocadherin alpha 2	0	-1.875	-1.075	-1.439	0.734	-1.776	0	0	0	0	0	0	0	0	0						0		0	1
56144	PCDHA4	protocadherin alpha 4	0	1.257	0.195	0.594	0.065	1.078	0	0	0	0	0	0	0	0	0						0		0	1
56143	PCDHA5	protocadherin alpha 5	0	-0.045	-1.739	1.199	0.105	-0.419	0	0	0	0	0	0	0	0	0						0		0	1
56142	PCDHA6	protocadherin alpha 6	0	-0.789	-0.067	-1.318	-0.913	-1.279	0	0	0	0	0	0	0	0	0						0		0	1
56141	PCDHA7	protocadherin alpha 7	0	-0.799	1.06	0.172	0.081	0.471	0	0	0	0	0	0	0	0	0						0		0	1
56140	PCDHA8	protocadherin alpha 8	0	-0.622	0.31	0.796	1.175	0.956	0	0	0	0	0	0	0	0	0						0		0	1
9752	PCDHA9	protocadherin alpha 9	1	-0.54	0.819	0.033	-1.623	-0.26	0	0	0	0	0	0	1	0	0						0		0	1
56134	PCDHAC2	protocadherin alpha subfamily C, 2	0	0.281	-0.04	0.612	0.946	0.605	0	0	0	0	0	0	0	0	0						0		0	1
56034	PDGFC	platelet derived growth factor C	0	-1.236	-0.051	1.614	-0.339	0.058	0	0	0	0	0	0	0	0	0						0		0	1
23042	PDXDC1	pyridoxal-dependent decarboxylase domain containing 1	0	0.307	-1.397	0.592	-0.511	0.024	0	0	0	0	0	0	0	0	0						0		1	0
5175	PECAM1	platelet/endothelial cell adhesion molecule 1	0	0.985	1.036	0.107	-0.213	0.746	0	0	0	0	0	0	0	0	0						0		0	0
8864	PER2	period circadian clock 2	0	2.077	0.497	0.551	0.496	1.15	0	0	0	0	0	0	0	0	0						0		0	0
26147	PHF19	PHD finger protein 19	0	-1.45	0.105	0.001	0.06	-0.787	0	0	0	0	0	0	0	0	0						0		0	0
5253	PHF2	PHD finger protein 2	2	1.433	-2.529	-1.333	1.741	-1.452	0	0	1	1	0	0	0	0	0						0		0	0	Multiple Confirmed
51105	PHF20L1	PHD finger protein 20-like 1	0	0.846	-1.432	-0.881	0.095	-0.373	0	0	0	0	0	0	0	0	0						0		0	0
5257	PHKB	phosphorylase kinase, beta	0	0.368	0.334	0.724	0.03	0.246	0	0	0	0	0	0	0	0	0						0		0	0
5294	PIK3CG	phosphatidylinositol-4,5-bisphosphate 3-kinase, catalytic subunit gamma	0	-1.409	1.127	0.439	-0.116	0.054	0	0	0	0	0	0	0	0	0						0		1	0
5300	PIN1	peptidylprolyl cis/trans isomerase, NIMA-interacting 1	1	1.105	-1.609	-0.463	0.104	-0.24	0	0	0	1	0	0	0	0	0						0		0	0	confirmed+PPI
51177	PLEKHO1	pleckstrin homology domain containing, family O member 1	0	-0.843	-0.706	-0.183	-0.565	-1.278	0	0	0	0	0	0	0	0	0						0		0	0
5426	POLE	polymerase (DNA directed), epsilon, catalytic subunit	0	1.024	-0.739	-0.326	-2.952	-1.957	0	0	0	0	0	0	0	0	0						0		1	0
5434	POLR2E	polymerase (RNA) II (DNA directed) polypeptide E, 25kDa	0	0.087	-0.49	-0.916	-0.495	-0.815	0	0	0	0	0	0	0	0	0						0		0	0
51367	POP5	processing of precursor 5, ribonuclease P/MRP subunit (S. cerevisiae)	0	-0.582	-0.023	0.525	0.191	-0.083	0	0	0	0	0	0	0	0	0						0		0	0
10631	POSTN	periostin, osteoblast specific factor	0	-0.42	-1.316	-0.561	0.781	-0.619	0	0	0	0	0	0	0	0	0						0		0	1
79144	PPDPF	pancreatic progenitor cell differentiation and proliferation factor	0	-0.323	-0.982	0.312	-0.652	-0.439	0	0	0	0	0	0	0	0	0						0		0	0
8496	PPFIBP1	PTPRF interacting protein, binding protein 1 (liprin beta 1)	0	-0.062	0.351	-0.803	-0.604	-0.371	0	0	0	0	0	0	0	0	0					M2	0		0	0
5493	PPL	periplakin	0	0.116	0.598	1.021	-0.868	0.721	0	0	0	0	0	0	0	0	0						0		0	0
81706	PPP1R14C	protein phosphatase 1, regulatory (inhibitor) subunit 14C	0	0.63	-0.542	-0.841	0.856	0.226	0	0	0	0	0	0	0	0	0						0		0	0
5519	PPP2R1B	protein phosphatase 2, regulatory subunit A, beta	0	-0.147	1.325	-1.107	0.158	0.443	0	0	0	0	0	0	0	0	0					M2	0		0	0
10544	PROCR	protein C receptor, endothelial	0	0.327	-0.289	0.387	1.583	0.86	0	0	0	0	0	0	0	0	0						0		0	1
29122	PRSS50	protease, serine, 50	0	-0.279	-0.673	-0.429	-1.461	-1.437	0	0	0	0	0	0	0	0	0						0		1	1
5698	PSMB9	proteasome (prosome, macropain) subunit, beta type, 9	1	0.083	-0.746	-0.744	-0.069	-0.821	0	0	0	0	1	0	0	0	0						0		0	0	confirmed+PPI&GO
5705	PSMC5	proteasome (prosome, macropain) 26S subunit, ATPase, 5	0	2.392	-1.619	-1.21	-0.511	-0.932	0	0	0	0	0	0	0	0	2		PB1 PB2	0.72; 0.73		HA M1 NA PA PB2	0		0	0		PB1 PB2
22949	PTGR1	prostaglandin reductase 1	0	-0.046	-0.177	-1.19	0.347	-0.378	0	0	0	0	0	0	0	0	0						0		1	0
5743	PTGS2	prostaglandin-endoperoxide synthase 2 (prostaglandin G/H synthase and cyclooxygenase)	0	0.174	-1.521	-0.737	0.734	-0.127	0	0	0	0	0	0	0	0	0						0		1	1
5795	PTPRJ	protein tyrosine phosphatase, receptor type, J	1	-1.165	-0.486	-0.549	-1.468	-1.791	0	0	0	0	0	0	0	1	0						0		1	1
9232	PTTG1	pituitary tumor-transforming 1	0	-0.496	-0.128	-0.654	-0.521	-1.18	0	0	0	0	0	0	0	0	0						0		0	0
5837	PYGM	phosphorylase, glycogen, muscle	0	1.114	0.341	-0.061	1.35	1.214	0	0	0	0	0	0	0	0	0						0		1	0
149628	PYHIN1	pyrin and HIN domain family, member 1	0	-0.284	0.879	-0.202	0.07	0.28	0	0	0	0	0	0	0	0	0						0		0	0
79832	QSER1	glutamine and serine rich 1	0	1.474	0.649	1.092	-0.982	0.711	0	0	0	0	0	0	0	0	0						0		0	0
9230	RAB11B	RAB11B, member RAS oncogene family	1	-1.214	-0.137	-0.648	1.419	-0.106	0	0	1	0	0	0	0	0	0						0		0	0
154064	RAET1L	retinoic acid early transcript 1L	0	1.9	-0.967	-0.05	-1.309	-0.522	0	0	0	0	0	0	0	0	0						0		0	1
5898	RALA	v-ral simian leukemia viral oncogene homolog A (ras related)	0	-0.698	0.083	1.249	-1.599	-0.226	0	0	0	0	0	0	0	0	0						0		0	0
5905	RANGAP1	Ran GTPase activating protein 1	0	-0.56	-2.233	0.126	-0.899	-1.074	0	0	0	0	0	0	0	0	0						0		0	0
10432	RBM14	RNA binding motif protein 14	1	-2.16	-0.589	-0.255	-1.64	-1.641	1	0	0	0	0	0	0	0	1		PB2	0.4			0		0	0		PB2
54502	RBM47	RNA binding motif protein 47	0	-0.53	-0.893	-0.084	0.717	-0.005	0	0	0	0	0	0	0	0	0						0		0	0
5983	RFC3	replication factor C (activator 1) 3, 38kDa	0	0.515	0.28	1.437	1.487	1.419	0	0	0	0	0	0	0	0	0					M2	0		0	0
55159	RFWD3	ring finger and WD repeat domain 3	0	-1.192	0.057	0.795	-2.497	-1.411	0	0	0	0	0	0	0	0	0						0		0	0
64795	RMND5A	required for meiotic nuclear division 5 homolog A (S. cerevisiae)	0	1.014	0.667	-0.428	0.152	0.713	0	0	0	0	0	0	0	0	0						0		0	0
6035	RNASE1	ribonuclease, RNase A family, 1 (pancreatic)	0	-2.047	2.128	1.085	-0.189	-0.836	0	0	0	0	0	0	0	0	0						0		0	1
9604	RNF14	ring finger protein 14	0	0.458	0.496	0.012	0.274	-0.134	0	0	0	0	0	0	0	0	0						0		0	0
494470	RNF165	ring finger protein 165	0			-0.891		-0.286	0	0	0	0	0	0	0	0	0						0		0	1
11237	RNF24	ring finger protein 24	1	0.264	0.356	-1.15	1.861	0.448	0	0	0	0	0	0	1	0	0						0		0	1
6047	RNF4	ring finger protein 4	0	-0.686	0.5	0.13	-0.266	-0.126	0	0	0	0	0	0	0	0	0						0		0	0
6091	ROBO1	roundabout, axon guidance receptor, homolog 1 (Drosophila)	0	0.654	-0.753	-0.651	-0.41	-0.6	0	0	0	0	0	0	0	0	0						0		0	1
6152	RPL24	ribosomal protein L24	0	-0.527	-1.58	-2.28	-0.495	-1.808	0	0	0	0	0	0	0	0	0					HA M1 M2 NA NP NS1 PA PB1 PB2	0		0	0
91582	RPS19BP1	ribosomal protein S19 binding protein 1	0	-0.28	0.062	-0.769	0	-0.855	0	0	0	0	0	0	0	0	0						0		0	0
8986	RPS6KA4	ribosomal protein S6 kinase, 90kDa, polypeptide 4	1	-0.675	-0.766	-1.028	-1.025	-2.118	0	0	0	0	1	0	0	0	0						0		1	0	confirmed+GO
6238	RRBP1	ribosome binding protein 1	0	-0.079	-0.185	0.055	-0.312	-0.865	0	0	0	0	0	0	0	0	1		M2	0.4		M1 NA NP PB1	0		0	1		M2
91543	RSAD2	radical S-adenosyl methionine domain containing 2	0	0.408	0.681	-1.248	0.325	0.174	0	0	0	0	0	0	0	0	0						0		0	1
25914	RTTN	rotatin	0	1.281	-0.359	0.128	-0.988	0.388	0	0	0	0	0	0	0	0	0						0		0	1
80230	RUFY1	RUN and FYVE domain containing 1	0	0.301	2.793	-0.602	-1.253	0.116	0	0	0	0	0	0	0	0	0						0		0	0
54809	SAMD9	sterile alpha motif domain containing 9	0	-0.203	-0.285	0.42	-0.995	-0.261	0	0	0	0	0	0	0	0	0						0		0	0
81846	SBF2	SET binding factor 2	0	-0.48	-0.726	-1.479	-0.835	-1.782	0	0	0	0	0	0	0	0	0						0		0	0
6309	SC5D	sterol-C5-desaturase	0	0.053	-0.511	1.718	1.389	1.299	0	0	0	0	0	0	0	0	0						0		0	0
8796	SCEL	sciellin	0	-0.795	-0.263	0.212	1.579	0.543	0	0	0	0	0	0	0	0	0						0		0	0
6334	SCN8A	sodium channel, voltage gated, type VIII, alpha subunit	1	-0.501	1.664	0.869	0.186	1.472	0	0	1	0	0	0	0	0	0						0		1	1
79634	SCRN3	secernin 3	0	0.663	0.541	1.905	0.28	1.352	0	0	0	0	0	0	0	0	0						0		0	0
10993	SDS	serine dehydratase	0	-1.144	-0.157	-1.591	1.232	-0.824	0	0	0	0	0	0	0	0	0						0		0	0
57190	SEPN1	selenoprotein N, 1	0	0.995	0.441	1.185	1.59	1.548	0	0	0	0	0	0	0	0	0						0		0	1
6414	SEPP1	selenoprotein P, plasma, 1	0	1.038	1.47	1.252	0.8	1.396	0	0	0	0	0	0	0	0	0						0		0	1
5267	SERPINA4	serpin peptidase inhibitor, clade A (alpha-1 antiproteinase, antitrypsin), member 4	0	-1.316	-0.257	-1.047	-0.512	-1.402	0	0	0	0	0	0	0	0	0						0		1	1
57630	SH3RF1	SH3 domain containing ring finger 1	0	2.291	1.108	0.943	0.519	2.101	0	0	0	0	0	0	0	0	0						0		0	0
6470	SHMT1	serine hydroxymethyltransferase 1 (soluble)	0	1.446	0.724	1.572	-0.215	1.519	0	0	0	0	0	0	0	0	0						0		1	0
57477	SHROOM4	shroom family member 4	0	0.758	-0.735	-0.995	-0.741	-1.178	0	0	0	0	0	0	0	0	0						0		0	0
10572	SIVA1	SIVA1, apoptosis-inducing factor	0	-0.031	-0.549	-0.038	2.813	0.091	0	0	0	0	0	0	0	0	0						0		0	0
293	SLC25A6	solute carrier family 25 (mitochondrial carrier; adenine nucleotide translocator), member 6	0	1.48	1.544	0.841	-0.732	1.1	0	0	0	0	0	0	0	0	1		HA	0.71		HA M1 M2 NA NP PA PB1 PB2	0		1	1		HA
204962	SLC44A5	solute carrier family 44, member 5	0	0.738	0.259	-0.084	-0.981	0.265	0	0	0	0	0	0	0	0	0						0		0	1
9057	SLC7A6	solute carrier family 7 (amino acid transporter light chain, y+L system), member 6	0	0.932	0.291	-1.235	-0.276	0.316	0	0	0	0	0	0	0	0	0						0		1	1
28231	SLCO4A1	solute carrier organic anion transporter family, member 4A1	0	0.109	-0.642	-1.024	0.54	-0.06	0	0	0	0	0	0	0	0	0						0		0	1
6617	SNAPC1	small nuclear RNA activating complex, polypeptide 1, 43kDa	0	0.79	0.831	0.747	-0.046	0.42	0	0	0	0	0	0	0	0	0						0		0	0
79622	SNRNP25	small nuclear ribonucleoprotein 25kDa (U11/U12)	0	-0.408	0.215	0.642	-0.49	0.109	0	0	0	0	0	0	0	0	0						0		0	0
6634	SNRPD3	small nuclear ribonucleoprotein D3 polypeptide 18kDa	2	-2.465	-2.357	-2.15	0.636	-3.255	1	1	0	0	0	0	0	0	5		NP	0.72	M1 NA NP PA PB2	M1 NA NP PA PB2	0		0	0	Multiple Confirmed	NP NA PA M1 PB2
140710	SOGA1	suppressor of glucose, autophagy associated 1	0	1.703	0.345	1.116	-1.164	0.426	0	0	0	0	0	0	0	0	0						0		0	0
6672	SP100	SP100 nuclear antigen	1	0.027	0.867	0.431	-0.834	0.48	0	0	0	0	0	0	0	1	1	NS1					0		0	0	confirmed+GO	NS1
8405	SPOP	speckle-type POZ protein	0	-0.726	0.416	0.979	-0.87	-0.107	0	0	0	0	0	0	0	0	0						0		0	0
6712	SPTBN2	spectrin, beta, non-erythrocytic 2	0	1.346	-0.55	0.828	-0.928	0.212	0	0	0	0	0	0	0	0	0						0		0	0
6821	SUOX	sulfite oxidase	0	0.505	0.653	-0.101	-0.651	0.124	0	0	0	0	0	0	0	0	0						0		1	1
23208	SYT11	synaptotagmin XI	0	0.018	-0.66	-1.118	-0.775	-1.038	0	0	0	0	0	0	0	0	0						0		0	0
6874	TAF4	TAF4 RNA polymerase II, TATA box binding protein (TBP)-associated factor, 135kDa	0	0.23	-0.184	-0.38	0.466	-0.186	0	0	0	0	0	0	0	0	0						0		0	0
6876	TAGLN	transgelin	0	0.924	0.6	1.436	0.962	1.345	0	0	0	0	0	0	0	0	0						0		0	0
9882	TBC1D4	TBC1 domain family, member 4	0	-1.413	0.285	1.193	1.312	0.049	0	0	0	0	0	0	0	0	1		HA	0.4			0		0	0		HA
55714	TENM3	teneurin transmembrane protein 3	0	0.14	0.056		1.493	0.912	0	0	0	0	0	0	0	0	0						0		0	0
54790	TET2	tet methylcytosine dioxygenase 2	0	-0.208	-1.139	1.532	-0.626	-0.233	0	0	0	0	0	0	0	0	0						0		1	0
7027	TFDP1	transcription factor Dp-1	0	1.194	0.408	-0.57	-1.387	0.084	0	0	0	0	0	0	0	0	0						0		0	0
7056	THBD	thrombomodulin	0	-0.703	0.9	0.747	-0.076	0.532	0	0	0	0	0	0	0	0	0						0		0	1
90381	TICRR	TOPBP1-interacting checkpoint and replication regulator	0	0.431	0.931	-0.615	0.428	0.578	0	0	0	0	0	0	0	0	0						0		0	0
26517	TIMM13	translocase of inner mitochondrial membrane 13 homolog (yeast)	0	-1.022	-0.85	-0.596	-0.359	-1.577	0	0	0	0	0	0	0	0	0						0		0	0
57707	TLDC1	TBC/LysM-associated domain containing 1	1	-1.639	-0.589	-0.09	0.248	-0.544	0	0	0	0	1	0	0	0	0						0		0	0
7090	TLE3	transducin-like enhancer of split 3	0	0.68	-1.83	1.689	0.181	-0.545	0	0	0	0	0	0	0	0	0						0		0	0
55260	TMEM143	transmembrane protein 143	0	-0.919	0.818	1.521	-0.3	0.666	0	0	0	0	0	0	0	0	0						0		0	1
161291	TMEM30B	transmembrane protein 30B	0	0.808	1.353	1.11	1.102	1.222	0	0	0	0	0	0	0	0	0						0		0	1
157378	TMEM65	transmembrane protein 65	0	0.804	1.016	0.389	-0.054	0.716	0	0	0	0	0	0	0	0	0						0		0	1
54968	TMEM70	transmembrane protein 70	0	-0.204	0.88	1.48	0.526	1.404	0	0	0	0	0	0	0	0	0						0		0	1
84910	TMEM87B	transmembrane protein 87B	0	-0.334	-0.446	0.871	0.395	0.487	0	0	0	0	0	0	0	0	0						0		0	1
27242	TNFRSF21	tumor necrosis factor receptor superfamily, member 21	0	0.435	0.058	1.25	-0.302	0.945	0	0	0	0	0	0	0	0	0						0		0	1
10673	TNFSF13B	tumor necrosis factor (ligand) superfamily, member 13b	0	0.887	-0.752	-0.857	-0.602	-0.935	0	0	0	0	0	0	0	0	0						0		1	1
10318	TNIP1	TNFAIP3 interacting protein 1	0	0.788	0.046	0.873	1.817	1.702	0	0	0	0	0	0	0	0	0						0		0	0
7167	TPI1	triosephosphate isomerase 1	1	1.075	-2.171	0.876	0.839	-0.992	0	1	0	0	0	0	0	0	3				M1 NA NP	M1 NA NP	0		1	0		NP NA M1
126003	TRAPPC5	trafficking protein particle complex 5	0	-0.034	0.313	0.354	0.603	0.049	0	0	0	0	0	0	0	0	1		M2	1		M2	0		0	0		M2
10346	TRIM22	tripartite motif containing 22	1		0.766	0.73	0.823	0.695	0	0	0	0	1	0	0	0	0						0		1	0
10155	TRIM28	tripartite motif containing 28	3	-2.153	-0.011	-2.236	0.046	-2.455	1	1	1	0	0	0	0	0	6				HA M1 NA NP PB1 PB2	HA M1 NA NP PB1 PB2	0		0	1	Multiple Confirmed	PB1 PB2 NA M1 NP HA
85363	TRIM5	tripartite motif containing 5	0	-0.571	1.21	1.605	-1.204	0.174	0	0	0	0	0	0	0	0	0						0		1	0
54931	TRMT10C	tRNA methyltransferase 10 homolog C (S. cerevisiae)	0	-0.004	0.642	1.171	-0.535	0.947	0	0	0	0	0	0	0	0	0						0		0	0
8295	TRRAP	transformation/transcription domain-associated protein	0	1.561	1.385	-1.4	-2.627	-1.571	0	0	0	0	0	0	0	0	0						0		1	1
9819	TSC22D2	TSC22 domain family, member 2	0	0.395	-1.026	0.229	0.208	-0.299	0	0	0	0	0	0	0	0	0						0		0	0
51175	TUBE1	tubulin, epsilon 1	0	-1.364	0.116	-0.271	-0.355	-0.765	0	0	0	0	0	0	0	0	0						0		1	0
51061	TXNDC11	thioredoxin domain containing 11	1	-0.519	1.114	-1.413	0.058	0.049	0	0	1	0	0	0	0	0	0						0		1	1
10054	UBA2	ubiquitin-like modifier activating enzyme 2	0	1.054	-2.131	-1.264	0.42	-1.019	0	0	0	0	0	0	0	0	0						0		0	1
79876	UBA5	ubiquitin-like modifier activating enzyme 5	0	2.702	0.682	0.213	-1.303	0.214	0	0	0	0	0	0	0	0	0						0		0	1
7324	UBE2E1	ubiquitin-conjugating enzyme E2E 1	0	-2.322	0.424	-0.218	0.875	-1.194	0	0	0	0	0	0	0	0	0						0		0	0
7334	UBE2N	ubiquitin-conjugating enzyme E2N	0	1.315	-0.558	0.75	0.293	1.161	0	0	0	0	0	0	0	0	0						0		0	0
65264	UBE2Z	ubiquitin-conjugating enzyme E2Z	0	-0.068	3.324	0.483	0.257	1.032	0	0	0	0	0	0	0	0	0						0		0	0
10975	UQCR11	ubiquinol-cytochrome c reductase, complex III subunit XI	0	-0.412	1.166	1.29	-0.206	0.836	0	0	0	0	0	0	0	0	0						0		0	1
154807	VKORC1L1	vitamin K epoxide reductase complex, subunit 1-like 1	0	-1.616	0.22	0.348	0.265	-0.377	0	0	0	0	0	0	0	0	0						0		1	1
114049	WBSCR22	Williams Beuren syndrome chromosome region 22	0	-0.641	-0.899	-0.378	-1.575	-1.61	0	0	0	0	0	0	0	0	0						0		0	1
284403	WDR62	WD repeat domain 62	0		0.982	-0.556		0.67	0	0	0	0	0	0	0	0	0						0		0	0
55100	WDR70	WD repeat domain 70	0	-0.384	-0.43	-0.436	0.405	-0.547	0	0	0	0	0	0	0	0	0						0		0	0
7477	WNT7B	wingless-type MMTV integration site family, member 7B	0	0.058	0.309	-0.829	-0.787	-0.443	0	0	0	0	0	0	0	0	0						0		0	1
55884	WSB2	WD repeat and SOCS box containing 2	0	-1.462	-0.025	-0.522	0.004	-0.95	0	0	0	0	0	0	0	0	0						0		0	0
7517	XRCC3	X-ray repair complementing defective repair in Chinese hamster cells 3	0	0.877	-0.585	-1.778	0.422	-0.472	0	0	0	0	0	0	0	0	0						0		0	0
90522	YIF1B	Yip1 interacting factor homolog B (S. cerevisiae)	0	-0.922	0.53	-1.26	0.18	-0.446	0	0	0	0	0	0	0	0	0						0		0	1
7531	YWHAE	tyrosine 3-monooxygenase/tryptophan 5-monooxygenase activation protein, epsilon	1	-1.704	1.926	0.694	-0.178	-0.37	0	1	0	0	0	0	0	0	5				HA M1 M2 NA NP	HA M1 M2 NA NP	0		0	0	confirmed+PPI&GO	NP NA HA M1 M2
92822	ZNF276	zinc finger protein 276	0	-0.073	-0.942	-0.607	0.165	-0.688	0	0	0	0	0	0	0	0	0						0		0	0
55422	ZNF331	zinc finger protein 331	0	-0.477	-0.802	-0.211	-0.097	-1.128	0	0	0	0	0	0	0	0	0						0		0	0
90441	ZNF622	zinc finger protein 622	0	-1.028	-1.793	-0.438	0.29	-0.653	0	0	0	0	0	0	0	0	0						0		0	0
91752	ZNF804A	zinc finger protein 804A	0	-1.056	0.619	0.222	2.214	0.594	0	0	0	0	0	0	0	0	0						0		0	0
54680	ZNHIT6	zinc finger, HIT-type containing 6	0	-0.943	-0.236	1.218	0.814	0.772	0	0	0	0	0	0	0	0	0						0		0	0

## Sheet: Tab 5
	GENE	baseMean	log2FoldChange	lfcSE	stat	pvalue	padj		Interferome
ENSG00000242687	AC004893.11	528.882	-1.19837	0.458756	-2.61222	0.00899558	0.0412939		Not in Interferome
ENSG00000243554	AC004967.7	109.614	-1.52581	0.592173	-2.57663	0.00997697	0.0447908
ENSG00000267059	AC005943.2	990.979	-1.59685	0.459172	-3.47766	0.000505807	0.00403173
ENSG00000226925	AC007271.3	28.5759	2.82291	1.02749	2.74739	0.00600722	0.0301288
ENSG00000259952	AC009133.15	314.573	-1.29456	0.50367	-2.57026	0.0101622	0.0454165
ENSG00000279483	AC090498.1	467.009	2.86481	0.9355	3.06233	0.00219618	0.0133986
ENSG00000244675	AC108676.1	7.21539	7.13563	2.41111	2.95948	0.00308156	0.0176365
ENSG00000258643	BCL2L2-PABPN1	1850.1	-1.04696	0.401704	-2.60629	0.00915292	0.0419052
ENSG00000223723	BX842568.2	81.3867	-1.93785	0.686859	-2.82133	0.00478256	0.0252131
ENSG00000198865	CCDC152	138.76	2.64262	0.87573	3.01762	0.00254767	0.0151001
ENSG00000275688	CCL15-CCL14	8.64073	6.24252	2.12313	2.94024	0.00327962	0.018586
ENSG00000231007	CDC20P1	84.2361	-2.30828	0.729535	-3.16405	0.00155591	0.010163
ENSG00000164323	CFAP97	1667.5	1.26812	0.479051	2.64714	0.00811749	0.0381728
ENSG00000278936	CH17-140K24.7	12.9871	3.36997	1.30008	2.59212	0.00953861	0.0432533
ENSG00000280927	CTBP1-AS	490.341	-1.23653	0.481366	-2.5688	0.0102052	0.0455601
ENSG00000248881	CTC-366B18.2	54.7324	2.82045	0.875081	3.22307	0.00126823	0.00862514
ENSG00000260174	CTD-2022H16.3	41.9896	3.77086	1.12587	3.34927	0.000810251	0.00595845
ENSG00000258425	CTD-2207P18.1	32.2541	-2.75052	1.0842	-2.53692	0.0111831	0.0489077
ENSG00000269288	CTD-2245F17.6	8.87879	-4.5411	1.75785	-2.58333	0.00978512	0.0441295
ENSG00000267303	CTD-2369P2.12	411.013	-1.31123	0.473266	-2.7706	0.00559532	0.0285097
ENSG00000272772	CTD-2410N18.5	4301.37	1.22616	0.44635	2.74707	0.00601301	0.0301506
ENSG00000272909	CTD-2555O16.4	440.486	-1.6796	0.523146	-3.21057	0.00132472	0.00891601
ENSG00000269711	CTD-3214H19.16	66.1357	-2.30378	0.728654	-3.16169	0.00156858	0.0102169
ENSG00000276089	DLEU1_1	85.4863	-1.81544	0.673268	-2.69645	0.00700824	0.033899
ENSG00000236698	EIF1AXP1	47.5511	3.38767	1.25509	2.69915	0.00695168	0.0336645
ENSG00000225031	EIF4BP7	33.3673	2.23257	0.875394	2.55036	0.0107613	0.0475022
ENSG00000221990	EXOC3-AS1	132.071	1.85867	0.715129	2.59907	0.00934754	0.0425435
ENSG00000233893	EZR-AS1	865.337	-1.16024	0.443265	-2.61749	0.00885796	0.0408333
ENSG00000234741	GAS5	1729.95	1.21369	0.438939	2.76506	0.00569116	0.0288919
ENSG00000277053	GTF2IP1	101.211	1.67536	0.574096	2.91826	0.00351993	0.0196948
ENSG00000234945	GTF3C2-AS1	688.861	-1.31579	0.473098	-2.78123	0.00541538	0.0277936
ENSG00000234664	HMGN2P5	130.974	-1.53892	0.594554	-2.58836	0.00964355	0.043614
ENSG00000257851	HNRNPA3P10	122.409	-1.67168	0.652365	-2.56249	0.0103923	0.0461945
ENSG00000254369	HOXA-AS3	39.2275	-2.31036	0.866815	-2.66534	0.00769109	0.036481
ENSG00000220925	IGBP1-AS2	165.679	1.33123	0.524253	2.53928	0.011108	0.0486916
ENSG00000261796	ISY1-RAB43	971.819	1.45492	0.458325	3.17444	0.00150127	0.00987698
ENSG00000228812	LAMA5-AS1	61.4827	-2.64272	0.793066	-3.33228	0.000861382	0.00625268
ENSG00000258441	LINC00641	124.561	-1.93891	0.651932	-2.9741	0.00293847	0.0169764
ENSG00000266780	MIR4444-2	291.423	-2.58746	0.686828	-3.76727	0.000165043	0.00154675
ENSG00000264408	MIR4470	10.5829	7.72597	2.52652	3.05794	0.00222861	0.013555
ENSG00000260083	MIR762HG	77.9197	-1.80356	0.712689	-2.53064	0.0113856	0.0495908
ENSG00000171861	MRM3	452.771	1.37112	0.498942	2.74805	0.005995	0.030082
ENSG00000198899	MT-ATP6	78659	1.63938	0.534852	3.0651	0.00217596	0.0133026
ENSG00000228253	MT-ATP8	47540.8	2.0257	0.615641	3.29039	0.0010005	0.00706048
ENSG00000198744	MTCO3P12	105.318	2.0241	0.662882	3.05349	0.00226198	0.0137076
ENSG00000198727	MT-CYB	28800.3	1.50325	0.400727	3.75129	0.000175925	0.0016383
ENSG00000198888	MT-ND1	19353.2	1.26766	0.464542	2.72883	0.00635588	0.0314005
ENSG00000249119	MTND6P4	22.1725	4.45142	1.32542	3.3585	0.000783673	0.00579372
ENSG00000210112	MT-TM	123.645	-1.83738	0.667102	-2.75427	0.00588227	0.0296738
ENSG00000144130	NT5DC4	92.9209	-1.64225	0.624928	-2.6279	0.00859128	0.0398779
ENSG00000247556	OIP5-AS1	950.85	-1.22856	0.450085	-2.72961	0.00634091	0.0313641
ENSG00000117242	PINK1-AS	790.26	1.39229	0.515023	2.70335	0.00686442	0.0333506
ENSG00000214975	PPIAP29	254.12	-2.41777	0.64767	-3.73302	0.000189197	0.00174085
ENSG00000224383	PRR29	36.5263	6.10667	1.12632	5.42176	5.90137150122998e-08	1.41117393921366e-06
ENSG00000204261	PSMB8-AS1	269.862	1.23036	0.4654	2.64367	0.00820134	0.0384281
ENSG00000197744	PTMAP2	152.369	2.10928	0.796446	2.64837	0.00808814	0.0380692
ENSG00000255857	PXN-AS1	1161.06	-1.26264	0.453183	-2.78616	0.00533357	0.027452
ENSG00000274523	RCC1L	610.702	1.08707	0.426615	2.54812	0.0108306	0.0477143
ENSG00000269900	RMRP	1920.39	-8.92936	2.46699	-3.61954	0.00029513	0.00255398
ENSG00000277027	RMRP	1920.39	-8.92936	2.46699	-3.61954	0.00029513	0.00255398
ENSG00000261423	RP11-1007O24.3	110.435	-1.78627	0.631308	-2.82947	0.00466253	0.0247069
ENSG00000229939	RP11-111F16.2	40.4517	2.12316	0.777819	2.72963	0.00634046	0.0313641
ENSG00000259080	RP11-158I13.2	635.422	-1.53904	0.455842	-3.37625	0.000734813	0.00548906
ENSG00000266921	RP11-15A1.7	104.826	1.71015	0.57717	2.963	0.00304659	0.0174942
ENSG00000262202	RP11-160E2.6	50.6245	-7.14233	1.42975	-4.99552	5.86788597702552e-07	1.09288719665209e-05
ENSG00000273262	RP11-18I14.11	180.506	1.41299	0.519306	2.72092	0.00651008	0.0319725
ENSG00000254846	RP11-203M5.2	145.963	-1.4728	0.567555	-2.59498	0.00945952	0.0429591
ENSG00000204837	RP11-204M4.2	8.63292	4.92373	1.79913	2.73673	0.00620527	0.0308986
ENSG00000259426	RP11-253M7.1	361.056	-2.70584	0.757917	-3.57011	0.000356838	0.00300796
ENSG00000257715	RP11-256L6.2	380.518	-1.18028	0.4606	-2.56249	0.0103925	0.0461945
ENSG00000213939	RP11-314A20.1	15.2461	-4.05011	1.41759	-2.85704	0.00427616	0.0230529
ENSG00000269907	RP11-330M2.4	24.7729	4.08881	1.5511	2.63608	0.00838699	0.0391393
ENSG00000228981	RP11-364L4.1	56.8304	4.76358	1.44381	3.29931	0.00096923	0.00688657
ENSG00000283041	RP11-371A22.1	199.265	2.42912	0.928269	2.61683	0.00887514	0.0409035
ENSG00000260304	RP11-388M20.6	1884.23	-1.37933	0.469527	-2.93771	0.00330649	0.0187077
ENSG00000259083	RP11-407N17.4	210.466	-1.68637	0.612753	-2.75213	0.00592098	0.0297917
ENSG00000256663	RP11-424C20.2	88.0806	-3.053	0.761521	-4.00908	6.09568904654163e-05	0.000655035
ENSG00000278367	RP11-42O4.2	29.4248	5.11431	1.24291	4.11477	3.87559212081233e-05	0.000442524
ENSG00000279364	RP11-463I20.1	352.518	-1.43201	0.547958	-2.61335	0.00896592	0.0412032
ENSG00000250548	RP11-47I22.2	28.2606	7.74859	2.0131	3.84908	0.000118562	0.00116732
ENSG00000251867	RP11-48B3.5	23.5243	2.63906	0.98475	2.67993	0.00736371	0.0352658
ENSG00000264769	RP11-498C9.12	33.7258	-2.56077	0.929695	-2.75442	0.00587967	0.0296679
ENSG00000280212	RP11-49K24.3	8.3727	7.40932	2.92858	2.53	0.0114061	0.0496221
ENSG00000278467	RP11-504P24.9	8.97488	5.92742	2.29816	2.57921	0.00990276	0.0445442
ENSG00000236364	RP11-525G13.2	192.331	-1.95709	0.610509	-3.20567	0.0013475	0.00904304
ENSG00000259020	RP11-529H20.3	83.5498	5.90601	1.44065	4.09955	4.13962963956928e-05	0.000468557
ENSG00000275216	RP11-54H7.4	103.785	-3.73779	0.886454	-4.21657	2.48047815686833e-05	0.000299326
ENSG00000240023	RP11-561B11.1	19.1453	-3.98227	1.45346	-2.73986	0.00614659	0.0306445
ENSG00000255624	RP11-564D11.3	84.7384	-2.51603	0.675061	-3.72712	0.000193684	0.00177607
ENSG00000260805	RP11-61J19.5	17.7167	-3.78909	1.36062	-2.78484	0.00535545	0.0275506
ENSG00000281883	RP11-65B7.2	26.0214	-3.33426	1.18074	-2.82388	0.00474462	0.0250716
ENSG00000262533	RP11-667K14.4	533.282	1.37916	0.437909	3.14942	0.00163593	0.0105728
ENSG00000259583	RP11-66B24.4	4525.15	-1.55079	0.606983	-2.55491	0.0106214	0.0469845
ENSG00000261054	RP11-6O2.4	234.607	-1.66717	0.578685	-2.88096	0.00396469	0.0216714
ENSG00000270246	RP11-701H24.8	23.4285	2.61103	1.02974	2.53562	0.0112249	0.0490593
ENSG00000235288	RP11-70C1.3	1402.4	-1.4175	0.412473	-3.4366	0.000589068	0.00458301
ENSG00000245482	RP11-847H18.2	122.914	-2.34233	0.608452	-3.84966	0.000118283	0.00116536
ENSG00000256747	RP11-860B13.1	43.3742	-2.65537	1.0137	-2.61949	0.00880619	0.0406488
ENSG00000256050	RP11-982M15.6	9.08713	7.55089	2.16686	3.48472	0.000492661	0.00394812
ENSG00000265458	RP13-20L14.6	10.4659	7.74431	2.80703	2.7589	0.0057997	0.0293498
ENSG00000261211	RP1-80N2.3	13.2294	3.28401	1.24623	2.63515	0.00841012	0.0392122
ENSG00000257298	RP3-405J10.3	6.51349	6.97376	2.6512	2.63041	0.00852814	0.0396379
ENSG00000272121	RP4-555D20.4	7.94691	-5.31371	2.02928	-2.61852	0.0088313	0.0407285
ENSG00000280571	RP4-613B23.5	1057.42	-1.51586	0.446031	-3.39856	0.000677423	0.00513972
ENSG00000280434	RP4-671O14.6	13.9745	4.00673	1.5836	2.53014	0.0114016	0.0496221
ENSG00000231663	RP5-827C21.4	218.44	-1.83198	0.56145	-3.26294	0.00110262	0.00767959
ENSG00000244270	RPL32P29	41.7689	2.69279	0.966057	2.7874	0.00531329	0.0273744
ENSG00000259001	RPPH1	882.267	-4.34943	1.02436	-4.24601	2.1761292417073e-05	0.000267724
ENSG00000277209	RPPH1	775.598	-8.53409	3.02578	-2.82046	0.00479546	0.0252697
ENSG00000239002	SCARNA10	52.8828	-5.75641	1.69558	-3.39495	0.000686413	0.00519337
ENSG00000276232	SCARNA10	50.6554	-7.075	1.72119	-4.11053	3.94744793400094e-05	0.000450234
ENSG00000252835	SCARNA21	21.699	-5.83055	1.80099	-3.23742	0.00120615	0.0082515
ENSG00000257444	SETP7	96.7794	-1.9831	0.639955	-3.09881	0.00194297	0.0121241
ENSG00000242125	SNHG3	237.382	-1.61829	0.518196	-3.12293	0.0017906	0.0113885
ENSG00000274266	SNORA73A	57.1367	-6.29845	1.60148	-3.93291	8.3925031120623e-05	0.000865201
ENSG00000200087	SNORA73B	164.26	-7.56079	2.74171	-2.75769	0.00582115	0.0294368
ENSG00000212232	SNORD17	37.6076	-2.58854	0.998397	-2.59269	0.00952278	0.0432087
ENSG00000262074	SNORD3B-2	42.797	-6.82125	1.76816	-3.85783	0.000114397	0.0011306
ENSG00000264940	SNORD3C	48.9	-7.09201	1.43052	-4.95763	7.13589904521766e-07	1.30452762510288e-05
ENSG00000277947	SNORD3D	50.0875	-7.12703	1.42927	-4.98648	6.1489380308031e-07	1.13911404089784e-05
ENSG00000281000	SNORD3D	50.0875	-7.12703	1.42927	-4.98648	6.1489380308031e-07	1.13911404089784e-05
ENSG00000235363	SNRPGP10	197.964	-1.78426	0.6404	-2.78616	0.00533363	0.027452
ENSG00000185222	TCEAL9	531.924	1.3506	0.51325	2.63147	0.0085017	0.0395593
ENSG00000273623	TP53TG1_1	31.3833	2.88957	0.910284	3.17436	0.00150168	0.00987698
ENSG00000272558	U91328.21	100.882	2.67339	0.693985	3.85223	0.000117049	0.00115462
ENSG00000259429	UBE2Q2P2	35.4964	-2.33928	0.924961	-2.52905	0.0114371	0.0497466
ENSG00000189423	USP32P3	14.834	-4.00973	1.4312	-2.80165	0.00508414	0.0264269
ENSG00000141076	UTP4	1024.05	-1.59954	0.503106	-3.17933	0.00147614	0.009746
ENSG00000272273	XXbac-BPG252P9.10	133.123	-2.40488	0.599618	-4.01068	6.0543754449009e-05	0.000650931

## Sheet: Tab 6
		Transcripts Per Million (TPM)
	GeneSymbol	H820	H322
ENSG00000197919	IFNA1	0.111825	0
ENSG00000182393	IFNL1	0.160143	0
ENSG00000184995	IFNE	1.42768	0
